# Supplementary material for: Impedance-Based Phenotypic Readout of Transporter Function: A Case for Glutamate Transporters
Source: Front Pharmacol. 2022 May 23;13:872335. doi: 10.3389/fphar.2022.872335 (PMC9169222; doi:10.3389/fphar.2022.872335)
Supplement: Supplementary file 1 [file Table6.xlsx]

## Sheet: Sheet1
cell_line	Condition	Replicate#	Dox?	Metabolite	Concentration (µM)
HEK	5-- 1 mM L-glutamate	1	–dox	Galactosamine	0.3428
HEK	8-- 1 mM L-glutamate	4	–dox	Galactosamine	0.4805
HEK	9-- 1 mM L-aspartate	1	–dox	Galactosamine	1.0202
HEK	10-- 1 mM L-aspartate	2	–dox	Galactosamine	0.4087
HEK	11-- 1 mM L-aspartate	3	–dox	Galactosamine	0.5615
HEK	14-- 1 µM TFB-TBOA + 1 mM L-glutamate	2	–dox	Galactosamine	0.441
HEK	15-- 1 µM TFB-TBOA + 1 mM L-glutamate	3	–dox	Galactosamine	0.4031
HEK	16-- 1 µM TFB-TBOA + 1 mM L-glutamate	4	–dox	Galactosamine	0.8658
HEK	17-- 1 µM TFB-TBOA + 1 mM L-aspartate	1	–dox	Galactosamine	0.3843
HEK	18-- 1 µM TFB-TBOA + 1 mM L-aspartate	2	–dox	Galactosamine	0.4839
HEK	19-- 1 µM TFB-TBOA + 1 mM L-aspartate	3	–dox	Galactosamine	0.7795
HEK	20-- 1 µM TFB-TBOA + 1 mM L-aspartate	4	–dox	Galactosamine	0.7221
HEK	21-- Vehicle (PBS)	1	+dox	Galactosamine	0.3832
HEK	22-- Vehicle (PBS)	2	+dox	Galactosamine	0.3941
HEK	24-- Vehicle (PBS)	4	+dox	Galactosamine	0.3984
HEK	25-- 1 mM L-glutamate	1	+dox	Galactosamine	0.6641
HEK	26-- 1 mM L-glutamate	2	+dox	Galactosamine	0.4011
HEK	27-- 1 mM L-glutamate	3	+dox	Galactosamine	0.7356
HEK	28-- 1 mM L-glutamate	4	+dox	Galactosamine	0.5861
HEK	29-- 1 mM L-aspartate	1	+dox	Galactosamine	0.5545
HEK	30-- 1 mM L-aspartate	2	+dox	Galactosamine	0.4566
HEK	31-- 1 mM L-aspartate	3	+dox	Galactosamine	0.5471
HEK	32-- 1 mM L-aspartate	4	+dox	Galactosamine	0.7073
HEK	33-- 1 µM TFB-TBOA + 1 mM L-glutamate	1	+dox	Galactosamine	0.6374
HEK	34-- 1 µM TFB-TBOA + 1 mM L-glutamate	2	+dox	Galactosamine	0.6558
HEK	35-- 1 µM TFB-TBOA + 1 mM L-glutamate	3	+dox	Galactosamine	1.1084
HEK	36-- 1 µM TFB-TBOA + 1 mM L-glutamate	4	+dox	Galactosamine	0.5283
HEK	37-- 1 µM TFB-TBOA + 1 mM L-aspartate	1	+dox	Galactosamine	0.5415
HEK	38-- 1 µM TFB-TBOA + 1 mM L-aspartate	2	+dox	Galactosamine	0.5306
HEK	39-- 1 µM TFB-TBOA + 1 mM L-aspartate	3	+dox	Galactosamine	0.483
HEK	40-- 1 µM TFB-TBOA + 1 mM L-aspartate	4	+dox	Galactosamine	0.7486
HEK	1-- Vehicle (PBS)	1	–dox	Arginine	26.3654
HEK	2-- Vehicle (PBS)	2	–dox	Arginine	30.763
HEK	3-- Vehicle (PBS)	3	–dox	Arginine	33.9097
HEK	4-- Vehicle (PBS)	4	–dox	Arginine	28.141
HEK	5-- 1 mM L-glutamate	1	–dox	Arginine	29.8402
HEK	6-- 1 mM L-glutamate	2	–dox	Arginine	28.6304
HEK	7-- 1 mM L-glutamate	3	–dox	Arginine	30.4776
HEK	8-- 1 mM L-glutamate	4	–dox	Arginine	33.9517
HEK	9-- 1 mM L-aspartate	1	–dox	Arginine	39.2865
HEK	10-- 1 mM L-aspartate	2	–dox	Arginine	35.2822
HEK	11-- 1 mM L-aspartate	3	–dox	Arginine	54.0704
HEK	12-- 1 mM L-aspartate	4	–dox	Arginine	56.4017
HEK	13-- 1 µM TFB-TBOA + 1 mM L-glutamate	1	–dox	Arginine	42.5194
HEK	14-- 1 µM TFB-TBOA + 1 mM L-glutamate	2	–dox	Arginine	40.992
HEK	15-- 1 µM TFB-TBOA + 1 mM L-glutamate	3	–dox	Arginine	39.8393
HEK	16-- 1 µM TFB-TBOA + 1 mM L-glutamate	4	–dox	Arginine	63.4862
HEK	17-- 1 µM TFB-TBOA + 1 mM L-aspartate	1	–dox	Arginine	35.376
HEK	18-- 1 µM TFB-TBOA + 1 mM L-aspartate	2	–dox	Arginine	41.113
HEK	19-- 1 µM TFB-TBOA + 1 mM L-aspartate	3	–dox	Arginine	44.6288
HEK	20-- 1 µM TFB-TBOA + 1 mM L-aspartate	4	–dox	Arginine	37.3611
HEK	21-- Vehicle (PBS)	1	+dox	Arginine	33.5416
HEK	22-- Vehicle (PBS)	2	+dox	Arginine	32.2372
HEK	23-- Vehicle (PBS)	3	+dox	Arginine	32.4148
HEK	24-- Vehicle (PBS)	4	+dox	Arginine	32.2686
HEK	25-- 1 mM L-glutamate	1	+dox	Arginine	40.5015
HEK	26-- 1 mM L-glutamate	2	+dox	Arginine	37.7667
HEK	27-- 1 mM L-glutamate	3	+dox	Arginine	39.5364
HEK	28-- 1 mM L-glutamate	4	+dox	Arginine	44.8742
HEK	29-- 1 mM L-aspartate	1	+dox	Arginine	35.1261
HEK	30-- 1 mM L-aspartate	2	+dox	Arginine	46.1575
HEK	31-- 1 mM L-aspartate	3	+dox	Arginine	55.5351
HEK	32-- 1 mM L-aspartate	4	+dox	Arginine	45.6907
HEK	33-- 1 µM TFB-TBOA + 1 mM L-glutamate	1	+dox	Arginine	33.1497
HEK	34-- 1 µM TFB-TBOA + 1 mM L-glutamate	2	+dox	Arginine	42.974
HEK	35-- 1 µM TFB-TBOA + 1 mM L-glutamate	3	+dox	Arginine	37.1834
HEK	36-- 1 µM TFB-TBOA + 1 mM L-glutamate	4	+dox	Arginine	35.5288
HEK	37-- 1 µM TFB-TBOA + 1 mM L-aspartate	1	+dox	Arginine	33.9156
HEK	38-- 1 µM TFB-TBOA + 1 mM L-aspartate	2	+dox	Arginine	36.5633
HEK	39-- 1 µM TFB-TBOA + 1 mM L-aspartate	3	+dox	Arginine	35.7213
HEK	40-- 1 µM TFB-TBOA + 1 mM L-aspartate	4	+dox	Arginine	36.4877
HEK	1-- Vehicle (PBS)	1	–dox	Histidine	19.6399
HEK	2-- Vehicle (PBS)	2	–dox	Histidine	17.6798
HEK	3-- Vehicle (PBS)	3	–dox	Histidine	16.9492
HEK	4-- Vehicle (PBS)	4	–dox	Histidine	19.0047
HEK	5-- 1 mM L-glutamate	1	–dox	Histidine	17.0283
HEK	6-- 1 mM L-glutamate	2	–dox	Histidine	16.4337
HEK	7-- 1 mM L-glutamate	3	–dox	Histidine	17.2181
HEK	8-- 1 mM L-glutamate	4	–dox	Histidine	17.538
HEK	9-- 1 mM L-aspartate	1	–dox	Histidine	28.1087
HEK	10-- 1 mM L-aspartate	2	–dox	Histidine	21.4472
HEK	11-- 1 mM L-aspartate	3	–dox	Histidine	35.2774
HEK	12-- 1 mM L-aspartate	4	–dox	Histidine	35.7671
HEK	13-- 1 µM TFB-TBOA + 1 mM L-glutamate	1	–dox	Histidine	21.2628
HEK	14-- 1 µM TFB-TBOA + 1 mM L-glutamate	2	–dox	Histidine	21.8334
HEK	15-- 1 µM TFB-TBOA + 1 mM L-glutamate	3	–dox	Histidine	20.9501
HEK	16-- 1 µM TFB-TBOA + 1 mM L-glutamate	4	–dox	Histidine	34.3082
HEK	17-- 1 µM TFB-TBOA + 1 mM L-aspartate	1	–dox	Histidine	24.0725
HEK	18-- 1 µM TFB-TBOA + 1 mM L-aspartate	2	–dox	Histidine	18.2738
HEK	19-- 1 µM TFB-TBOA + 1 mM L-aspartate	3	–dox	Histidine	20.5149
HEK	20-- 1 µM TFB-TBOA + 1 mM L-aspartate	4	–dox	Histidine	18.9268
HEK	21-- Vehicle (PBS)	1	+dox	Histidine	16.6343
HEK	22-- Vehicle (PBS)	2	+dox	Histidine	17.7861
HEK	23-- Vehicle (PBS)	3	+dox	Histidine	14.9912
HEK	24-- Vehicle (PBS)	4	+dox	Histidine	17.2354
HEK	25-- 1 mM L-glutamate	1	+dox	Histidine	19.6259
HEK	26-- 1 mM L-glutamate	2	+dox	Histidine	24.8745
HEK	27-- 1 mM L-glutamate	3	+dox	Histidine	23.0091
HEK	28-- 1 mM L-glutamate	4	+dox	Histidine	19.9202
HEK	29-- 1 mM L-aspartate	1	+dox	Histidine	23.4061
HEK	30-- 1 mM L-aspartate	2	+dox	Histidine	24.9605
HEK	31-- 1 mM L-aspartate	3	+dox	Histidine	30.4391
HEK	32-- 1 mM L-aspartate	4	+dox	Histidine	23.0813
HEK	33-- 1 µM TFB-TBOA + 1 mM L-glutamate	1	+dox	Histidine	15.9236
HEK	34-- 1 µM TFB-TBOA + 1 mM L-glutamate	2	+dox	Histidine	20.8894
HEK	35-- 1 µM TFB-TBOA + 1 mM L-glutamate	3	+dox	Histidine	22.8327
HEK	36-- 1 µM TFB-TBOA + 1 mM L-glutamate	4	+dox	Histidine	19.8828
HEK	37-- 1 µM TFB-TBOA + 1 mM L-aspartate	1	+dox	Histidine	21.6064
HEK	38-- 1 µM TFB-TBOA + 1 mM L-aspartate	2	+dox	Histidine	16.7877
HEK	39-- 1 µM TFB-TBOA + 1 mM L-aspartate	3	+dox	Histidine	19.4104
HEK	40-- 1 µM TFB-TBOA + 1 mM L-aspartate	4	+dox	Histidine	21.6974
HEK	1-- Vehicle (PBS)	1	–dox	Thiamine	8.8506
HEK	2-- Vehicle (PBS)	2	–dox	Thiamine	11.956
HEK	3-- Vehicle (PBS)	3	–dox	Thiamine	10.6623
HEK	4-- Vehicle (PBS)	4	–dox	Thiamine	9.1393
HEK	5-- 1 mM L-glutamate	1	–dox	Thiamine	8.9391
HEK	6-- 1 mM L-glutamate	2	–dox	Thiamine	9.56
HEK	7-- 1 mM L-glutamate	3	–dox	Thiamine	9.1289
HEK	8-- 1 mM L-glutamate	4	–dox	Thiamine	11.0285
HEK	9-- 1 mM L-aspartate	1	–dox	Thiamine	8.8171
HEK	10-- 1 mM L-aspartate	2	–dox	Thiamine	9.0149
HEK	11-- 1 mM L-aspartate	3	–dox	Thiamine	11.997
HEK	12-- 1 mM L-aspartate	4	–dox	Thiamine	15.1684
HEK	13-- 1 µM TFB-TBOA + 1 mM L-glutamate	1	–dox	Thiamine	9.2628
HEK	14-- 1 µM TFB-TBOA + 1 mM L-glutamate	2	–dox	Thiamine	10.4935
HEK	15-- 1 µM TFB-TBOA + 1 mM L-glutamate	3	–dox	Thiamine	9.6424
HEK	16-- 1 µM TFB-TBOA + 1 mM L-glutamate	4	–dox	Thiamine	14.9762
HEK	17-- 1 µM TFB-TBOA + 1 mM L-aspartate	1	–dox	Thiamine	9.7807
HEK	18-- 1 µM TFB-TBOA + 1 mM L-aspartate	2	–dox	Thiamine	10.1718
HEK	19-- 1 µM TFB-TBOA + 1 mM L-aspartate	3	–dox	Thiamine	10.7841
HEK	20-- 1 µM TFB-TBOA + 1 mM L-aspartate	4	–dox	Thiamine	10.3652
HEK	21-- Vehicle (PBS)	1	+dox	Thiamine	10.4715
HEK	22-- Vehicle (PBS)	2	+dox	Thiamine	9.993
HEK	23-- Vehicle (PBS)	3	+dox	Thiamine	9.7936
HEK	24-- Vehicle (PBS)	4	+dox	Thiamine	9.1607
HEK	25-- 1 mM L-glutamate	1	+dox	Thiamine	13.0786
HEK	26-- 1 mM L-glutamate	2	+dox	Thiamine	12.4386
HEK	27-- 1 mM L-glutamate	3	+dox	Thiamine	11.7779
HEK	28-- 1 mM L-glutamate	4	+dox	Thiamine	12.9499
HEK	29-- 1 mM L-aspartate	1	+dox	Thiamine	9.8836
HEK	30-- 1 mM L-aspartate	2	+dox	Thiamine	11.3486
HEK	31-- 1 mM L-aspartate	3	+dox	Thiamine	12.1244
HEK	32-- 1 mM L-aspartate	4	+dox	Thiamine	11.617
HEK	33-- 1 µM TFB-TBOA + 1 mM L-glutamate	1	+dox	Thiamine	8.1554
HEK	34-- 1 µM TFB-TBOA + 1 mM L-glutamate	2	+dox	Thiamine	10.5367
HEK	35-- 1 µM TFB-TBOA + 1 mM L-glutamate	3	+dox	Thiamine	8.4684
HEK	36-- 1 µM TFB-TBOA + 1 mM L-glutamate	4	+dox	Thiamine	9.4876
HEK	37-- 1 µM TFB-TBOA + 1 mM L-aspartate	1	+dox	Thiamine	9.3003
HEK	38-- 1 µM TFB-TBOA + 1 mM L-aspartate	2	+dox	Thiamine	10.7981
HEK	39-- 1 µM TFB-TBOA + 1 mM L-aspartate	3	+dox	Thiamine	8.0343
HEK	40-- 1 µM TFB-TBOA + 1 mM L-aspartate	4	+dox	Thiamine	7.1438
HEK	1-- Vehicle (PBS)	1	–dox	Carnitine	3.6413
HEK	2-- Vehicle (PBS)	2	–dox	Carnitine	2.8908
HEK	3-- Vehicle (PBS)	3	–dox	Carnitine	1.4547
HEK	4-- Vehicle (PBS)	4	–dox	Carnitine	4.4674
HEK	5-- 1 mM L-glutamate	1	–dox	Carnitine	3.2927
HEK	6-- 1 mM L-glutamate	2	–dox	Carnitine	3.6791
HEK	7-- 1 mM L-glutamate	3	–dox	Carnitine	3.4443
HEK	8-- 1 mM L-glutamate	4	–dox	Carnitine	4.5631
HEK	9-- 1 mM L-aspartate	1	–dox	Carnitine	2.419
HEK	10-- 1 mM L-aspartate	2	–dox	Carnitine	2.7598
HEK	11-- 1 mM L-aspartate	3	–dox	Carnitine	1.8739
HEK	13-- 1 µM TFB-TBOA + 1 mM L-glutamate	1	–dox	Carnitine	4.3177
HEK	14-- 1 µM TFB-TBOA + 1 mM L-glutamate	2	–dox	Carnitine	2.1692
HEK	15-- 1 µM TFB-TBOA + 1 mM L-glutamate	3	–dox	Carnitine	1.2566
HEK	16-- 1 µM TFB-TBOA + 1 mM L-glutamate	4	–dox	Carnitine	2.9392
HEK	17-- 1 µM TFB-TBOA + 1 mM L-aspartate	1	–dox	Carnitine	2.4476
HEK	18-- 1 µM TFB-TBOA + 1 mM L-aspartate	2	–dox	Carnitine	4.3272
HEK	19-- 1 µM TFB-TBOA + 1 mM L-aspartate	3	–dox	Carnitine	1.9581
HEK	20-- 1 µM TFB-TBOA + 1 mM L-aspartate	4	–dox	Carnitine	4.8443
HEK	21-- Vehicle (PBS)	1	+dox	Carnitine	3.7647
HEK	22-- Vehicle (PBS)	2	+dox	Carnitine	2.4123
HEK	23-- Vehicle (PBS)	3	+dox	Carnitine	2.9518
HEK	24-- Vehicle (PBS)	4	+dox	Carnitine	3.6216
HEK	25-- 1 mM L-glutamate	1	+dox	Carnitine	4.6411
HEK	26-- 1 mM L-glutamate	2	+dox	Carnitine	2.913
HEK	27-- 1 mM L-glutamate	3	+dox	Carnitine	2.7077
HEK	28-- 1 mM L-glutamate	4	+dox	Carnitine	2.4701
HEK	29-- 1 mM L-aspartate	1	+dox	Carnitine	3.9447
HEK	30-- 1 mM L-aspartate	2	+dox	Carnitine	2.8752
HEK	31-- 1 mM L-aspartate	3	+dox	Carnitine	4.0283
HEK	32-- 1 mM L-aspartate	4	+dox	Carnitine	3.2385
HEK	33-- 1 µM TFB-TBOA + 1 mM L-glutamate	1	+dox	Carnitine	2.0049
HEK	34-- 1 µM TFB-TBOA + 1 mM L-glutamate	2	+dox	Carnitine	2.2154
HEK	35-- 1 µM TFB-TBOA + 1 mM L-glutamate	3	+dox	Carnitine	3.2234
HEK	36-- 1 µM TFB-TBOA + 1 mM L-glutamate	4	+dox	Carnitine	1.3806
HEK	37-- 1 µM TFB-TBOA + 1 mM L-aspartate	1	+dox	Carnitine	3.645
HEK	38-- 1 µM TFB-TBOA + 1 mM L-aspartate	2	+dox	Carnitine	2.4744
HEK	39-- 1 µM TFB-TBOA + 1 mM L-aspartate	3	+dox	Carnitine	3.0457
HEK	40-- 1 µM TFB-TBOA + 1 mM L-aspartate	4	+dox	Carnitine	3.8196
HEK	1-- Vehicle (PBS)	1	–dox	Asparagine	21.8112
HEK	2-- Vehicle (PBS)	2	–dox	Asparagine	23.8352
HEK	3-- Vehicle (PBS)	3	–dox	Asparagine	22.0778
HEK	4-- Vehicle (PBS)	4	–dox	Asparagine	22.7902
HEK	5-- 1 mM L-glutamate	1	–dox	Asparagine	22.6704
HEK	6-- 1 mM L-glutamate	2	–dox	Asparagine	20.4276
HEK	7-- 1 mM L-glutamate	3	–dox	Asparagine	25.0172
HEK	8-- 1 mM L-glutamate	4	–dox	Asparagine	20.3861
HEK	9-- 1 mM L-aspartate	1	–dox	Asparagine	24.6537
HEK	10-- 1 mM L-aspartate	2	–dox	Asparagine	22.4567
HEK	11-- 1 mM L-aspartate	3	–dox	Asparagine	25.1559
HEK	12-- 1 mM L-aspartate	4	–dox	Asparagine	29.1211
HEK	13-- 1 µM TFB-TBOA + 1 mM L-glutamate	1	–dox	Asparagine	19.4749
HEK	14-- 1 µM TFB-TBOA + 1 mM L-glutamate	2	–dox	Asparagine	21.255
HEK	15-- 1 µM TFB-TBOA + 1 mM L-glutamate	3	–dox	Asparagine	21.2166
HEK	16-- 1 µM TFB-TBOA + 1 mM L-glutamate	4	–dox	Asparagine	25.1125
HEK	17-- 1 µM TFB-TBOA + 1 mM L-aspartate	1	–dox	Asparagine	19.6196
HEK	18-- 1 µM TFB-TBOA + 1 mM L-aspartate	2	–dox	Asparagine	21.2887
HEK	19-- 1 µM TFB-TBOA + 1 mM L-aspartate	3	–dox	Asparagine	18.4299
HEK	20-- 1 µM TFB-TBOA + 1 mM L-aspartate	4	–dox	Asparagine	18.6449
HEK	21-- Vehicle (PBS)	1	+dox	Asparagine	18.9129
HEK	22-- Vehicle (PBS)	2	+dox	Asparagine	16.9318
HEK	23-- Vehicle (PBS)	3	+dox	Asparagine	17.7774
HEK	24-- Vehicle (PBS)	4	+dox	Asparagine	20.0783
HEK	25-- 1 mM L-glutamate	1	+dox	Asparagine	26.1605
HEK	26-- 1 mM L-glutamate	2	+dox	Asparagine	22.7182
HEK	27-- 1 mM L-glutamate	3	+dox	Asparagine	26.0412
HEK	28-- 1 mM L-glutamate	4	+dox	Asparagine	22.1562
HEK	29-- 1 mM L-aspartate	1	+dox	Asparagine	31.4653
HEK	30-- 1 mM L-aspartate	2	+dox	Asparagine	29.6562
HEK	31-- 1 mM L-aspartate	3	+dox	Asparagine	33.4526
HEK	32-- 1 mM L-aspartate	4	+dox	Asparagine	23.5863
HEK	33-- 1 µM TFB-TBOA + 1 mM L-glutamate	1	+dox	Asparagine	19.0247
HEK	34-- 1 µM TFB-TBOA + 1 mM L-glutamate	2	+dox	Asparagine	22.531
HEK	35-- 1 µM TFB-TBOA + 1 mM L-glutamate	3	+dox	Asparagine	21.1808
HEK	36-- 1 µM TFB-TBOA + 1 mM L-glutamate	4	+dox	Asparagine	21.0335
HEK	37-- 1 µM TFB-TBOA + 1 mM L-aspartate	1	+dox	Asparagine	19.2902
HEK	38-- 1 µM TFB-TBOA + 1 mM L-aspartate	2	+dox	Asparagine	20.1947
HEK	39-- 1 µM TFB-TBOA + 1 mM L-aspartate	3	+dox	Asparagine	21.7176
HEK	40-- 1 µM TFB-TBOA + 1 mM L-aspartate	4	+dox	Asparagine	21.5448
HEK	1-- Vehicle (PBS)	1	–dox	Serine	95.2754
HEK	2-- Vehicle (PBS)	2	–dox	Serine	108.901
HEK	3-- Vehicle (PBS)	3	–dox	Serine	102.974
HEK	4-- Vehicle (PBS)	4	–dox	Serine	100.504
HEK	5-- 1 mM L-glutamate	1	–dox	Serine	99.5883
HEK	6-- 1 mM L-glutamate	2	–dox	Serine	103.757
HEK	7-- 1 mM L-glutamate	3	–dox	Serine	99.7714
HEK	8-- 1 mM L-glutamate	4	–dox	Serine	96.3038
HEK	9-- 1 mM L-aspartate	1	–dox	Serine	107.63
HEK	10-- 1 mM L-aspartate	2	–dox	Serine	102.388
HEK	11-- 1 mM L-aspartate	3	–dox	Serine	118.062
HEK	12-- 1 mM L-aspartate	4	–dox	Serine	121.857
HEK	13-- 1 µM TFB-TBOA + 1 mM L-glutamate	1	–dox	Serine	110.547
HEK	14-- 1 µM TFB-TBOA + 1 mM L-glutamate	2	–dox	Serine	107.231
HEK	15-- 1 µM TFB-TBOA + 1 mM L-glutamate	3	–dox	Serine	106.331
HEK	16-- 1 µM TFB-TBOA + 1 mM L-glutamate	4	–dox	Serine	107.318
HEK	17-- 1 µM TFB-TBOA + 1 mM L-aspartate	1	–dox	Serine	98.8566
HEK	18-- 1 µM TFB-TBOA + 1 mM L-aspartate	2	–dox	Serine	107.441
HEK	19-- 1 µM TFB-TBOA + 1 mM L-aspartate	3	–dox	Serine	94.9722
HEK	20-- 1 µM TFB-TBOA + 1 mM L-aspartate	4	–dox	Serine	104.848
HEK	21-- Vehicle (PBS)	1	+dox	Serine	114.323
HEK	22-- Vehicle (PBS)	2	+dox	Serine	110.515
HEK	23-- Vehicle (PBS)	3	+dox	Serine	114.344
HEK	24-- Vehicle (PBS)	4	+dox	Serine	120.641
HEK	25-- 1 mM L-glutamate	1	+dox	Serine	100.036
HEK	26-- 1 mM L-glutamate	2	+dox	Serine	95.4877
HEK	27-- 1 mM L-glutamate	3	+dox	Serine	99.874
HEK	28-- 1 mM L-glutamate	4	+dox	Serine	91.8201
HEK	29-- 1 mM L-aspartate	1	+dox	Serine	99.6353
HEK	30-- 1 mM L-aspartate	2	+dox	Serine	101.085
HEK	31-- 1 mM L-aspartate	3	+dox	Serine	97.435
HEK	32-- 1 mM L-aspartate	4	+dox	Serine	100.023
HEK	33-- 1 µM TFB-TBOA + 1 mM L-glutamate	1	+dox	Serine	96.7209
HEK	34-- 1 µM TFB-TBOA + 1 mM L-glutamate	2	+dox	Serine	99.5927
HEK	35-- 1 µM TFB-TBOA + 1 mM L-glutamate	3	+dox	Serine	90.4011
HEK	36-- 1 µM TFB-TBOA + 1 mM L-glutamate	4	+dox	Serine	104.552
HEK	37-- 1 µM TFB-TBOA + 1 mM L-aspartate	1	+dox	Serine	93.4146
HEK	38-- 1 µM TFB-TBOA + 1 mM L-aspartate	2	+dox	Serine	92.5337
HEK	39-- 1 µM TFB-TBOA + 1 mM L-aspartate	3	+dox	Serine	83.1219
HEK	40-- 1 µM TFB-TBOA + 1 mM L-aspartate	4	+dox	Serine	99.6138
HEK	1-- Vehicle (PBS)	1	–dox	Cystathionine	85.3389
HEK	2-- Vehicle (PBS)	2	–dox	Cystathionine	97.554
HEK	3-- Vehicle (PBS)	3	–dox	Cystathionine	100.784
HEK	4-- Vehicle (PBS)	4	–dox	Cystathionine	90.3068
HEK	5-- 1 mM L-glutamate	1	–dox	Cystathionine	83.0429
HEK	6-- 1 mM L-glutamate	2	–dox	Cystathionine	87.7912
HEK	7-- 1 mM L-glutamate	3	–dox	Cystathionine	80.0241
HEK	8-- 1 mM L-glutamate	4	–dox	Cystathionine	84.4564
HEK	9-- 1 mM L-aspartate	1	–dox	Cystathionine	97.9642
HEK	10-- 1 mM L-aspartate	2	–dox	Cystathionine	92.0931
HEK	11-- 1 mM L-aspartate	3	–dox	Cystathionine	86.9898
HEK	12-- 1 mM L-aspartate	4	–dox	Cystathionine	87.1066
HEK	13-- 1 µM TFB-TBOA + 1 mM L-glutamate	1	–dox	Cystathionine	80.2338
HEK	14-- 1 µM TFB-TBOA + 1 mM L-glutamate	2	–dox	Cystathionine	66.9761
HEK	15-- 1 µM TFB-TBOA + 1 mM L-glutamate	3	–dox	Cystathionine	71.6599
HEK	16-- 1 µM TFB-TBOA + 1 mM L-glutamate	4	–dox	Cystathionine	76.3481
HEK	17-- 1 µM TFB-TBOA + 1 mM L-aspartate	1	–dox	Cystathionine	91.8527
HEK	18-- 1 µM TFB-TBOA + 1 mM L-aspartate	2	–dox	Cystathionine	91.8001
HEK	19-- 1 µM TFB-TBOA + 1 mM L-aspartate	3	–dox	Cystathionine	76.4898
HEK	20-- 1 µM TFB-TBOA + 1 mM L-aspartate	4	–dox	Cystathionine	93.3954
HEK	21-- Vehicle (PBS)	1	+dox	Cystathionine	125.837
HEK	22-- Vehicle (PBS)	2	+dox	Cystathionine	114.06
HEK	23-- Vehicle (PBS)	3	+dox	Cystathionine	121.772
HEK	24-- Vehicle (PBS)	4	+dox	Cystathionine	125.288
HEK	25-- 1 mM L-glutamate	1	+dox	Cystathionine	94.7891
HEK	26-- 1 mM L-glutamate	2	+dox	Cystathionine	88.7063
HEK	27-- 1 mM L-glutamate	3	+dox	Cystathionine	94.3839
HEK	28-- 1 mM L-glutamate	4	+dox	Cystathionine	87.1523
HEK	29-- 1 mM L-aspartate	1	+dox	Cystathionine	95.6205
HEK	30-- 1 mM L-aspartate	2	+dox	Cystathionine	86.9356
HEK	31-- 1 mM L-aspartate	3	+dox	Cystathionine	81.5675
HEK	32-- 1 mM L-aspartate	4	+dox	Cystathionine	86.0626
HEK	33-- 1 µM TFB-TBOA + 1 mM L-glutamate	1	+dox	Cystathionine	87.481
HEK	34-- 1 µM TFB-TBOA + 1 mM L-glutamate	2	+dox	Cystathionine	83.4247
HEK	35-- 1 µM TFB-TBOA + 1 mM L-glutamate	3	+dox	Cystathionine	76.0254
HEK	36-- 1 µM TFB-TBOA + 1 mM L-glutamate	4	+dox	Cystathionine	90.1753
HEK	37-- 1 µM TFB-TBOA + 1 mM L-aspartate	1	+dox	Cystathionine	87.971
HEK	38-- 1 µM TFB-TBOA + 1 mM L-aspartate	2	+dox	Cystathionine	89.5269
HEK	39-- 1 µM TFB-TBOA + 1 mM L-aspartate	3	+dox	Cystathionine	72.6346
HEK	40-- 1 µM TFB-TBOA + 1 mM L-aspartate	4	+dox	Cystathionine	90.0167
HEK	1-- Vehicle (PBS)	1	–dox	Glycine	243.602
HEK	2-- Vehicle (PBS)	2	–dox	Glycine	272.265
HEK	3-- Vehicle (PBS)	3	–dox	Glycine	233.08
HEK	4-- Vehicle (PBS)	4	–dox	Glycine	270.971
HEK	5-- 1 mM L-glutamate	1	–dox	Glycine	243.886
HEK	6-- 1 mM L-glutamate	2	–dox	Glycine	232.654
HEK	7-- 1 mM L-glutamate	3	–dox	Glycine	240.195
HEK	8-- 1 mM L-glutamate	4	–dox	Glycine	240.182
HEK	9-- 1 mM L-aspartate	1	–dox	Glycine	300.733
HEK	10-- 1 mM L-aspartate	2	–dox	Glycine	283.082
HEK	11-- 1 mM L-aspartate	3	–dox	Glycine	295.823
HEK	12-- 1 mM L-aspartate	4	–dox	Glycine	310.007
HEK	13-- 1 µM TFB-TBOA + 1 mM L-glutamate	1	–dox	Glycine	267.262
HEK	14-- 1 µM TFB-TBOA + 1 mM L-glutamate	2	–dox	Glycine	268.899
HEK	15-- 1 µM TFB-TBOA + 1 mM L-glutamate	3	–dox	Glycine	251.326
HEK	16-- 1 µM TFB-TBOA + 1 mM L-glutamate	4	–dox	Glycine	303.253
HEK	17-- 1 µM TFB-TBOA + 1 mM L-aspartate	1	–dox	Glycine	233.515
HEK	18-- 1 µM TFB-TBOA + 1 mM L-aspartate	2	–dox	Glycine	273.167
HEK	19-- 1 µM TFB-TBOA + 1 mM L-aspartate	3	–dox	Glycine	257.664
HEK	20-- 1 µM TFB-TBOA + 1 mM L-aspartate	4	–dox	Glycine	268.962
HEK	21-- Vehicle (PBS)	1	+dox	Glycine	280.82
HEK	22-- Vehicle (PBS)	2	+dox	Glycine	279.536
HEK	23-- Vehicle (PBS)	3	+dox	Glycine	259.974
HEK	24-- Vehicle (PBS)	4	+dox	Glycine	237.866
HEK	25-- 1 mM L-glutamate	1	+dox	Glycine	189.832
HEK	26-- 1 mM L-glutamate	2	+dox	Glycine	205.195
HEK	27-- 1 mM L-glutamate	3	+dox	Glycine	173.445
HEK	28-- 1 mM L-glutamate	4	+dox	Glycine	203.505
HEK	29-- 1 mM L-aspartate	1	+dox	Glycine	220.032
HEK	30-- 1 mM L-aspartate	2	+dox	Glycine	251.529
HEK	31-- 1 mM L-aspartate	3	+dox	Glycine	229.351
HEK	32-- 1 mM L-aspartate	4	+dox	Glycine	224.759
HEK	33-- 1 µM TFB-TBOA + 1 mM L-glutamate	1	+dox	Glycine	211.675
HEK	34-- 1 µM TFB-TBOA + 1 mM L-glutamate	2	+dox	Glycine	267.904
HEK	35-- 1 µM TFB-TBOA + 1 mM L-glutamate	3	+dox	Glycine	252.952
HEK	36-- 1 µM TFB-TBOA + 1 mM L-glutamate	4	+dox	Glycine	251.501
HEK	37-- 1 µM TFB-TBOA + 1 mM L-aspartate	1	+dox	Glycine	272.507
HEK	38-- 1 µM TFB-TBOA + 1 mM L-aspartate	2	+dox	Glycine	265.032
HEK	39-- 1 µM TFB-TBOA + 1 mM L-aspartate	3	+dox	Glycine	224.492
HEK	40-- 1 µM TFB-TBOA + 1 mM L-aspartate	4	+dox	Glycine	211.054
HEK	8-- 1 mM L-glutamate	4	–dox	Aminobutyric acid	0
HEK	9-- 1 mM L-aspartate	1	–dox	Aminobutyric acid	0.7991
HEK	12-- 1 mM L-aspartate	4	–dox	Aminobutyric acid	3.5303
HEK	13-- 1 µM TFB-TBOA + 1 mM L-glutamate	1	–dox	Aminobutyric acid	0
HEK	14-- 1 µM TFB-TBOA + 1 mM L-glutamate	2	–dox	Aminobutyric acid	0.8581
HEK	15-- 1 µM TFB-TBOA + 1 mM L-glutamate	3	–dox	Aminobutyric acid	12.8585
HEK	16-- 1 µM TFB-TBOA + 1 mM L-glutamate	4	–dox	Aminobutyric acid	5.9726
HEK	17-- 1 µM TFB-TBOA + 1 mM L-aspartate	1	–dox	Aminobutyric acid	0.613
HEK	18-- 1 µM TFB-TBOA + 1 mM L-aspartate	2	–dox	Aminobutyric acid	4.5181
HEK	19-- 1 µM TFB-TBOA + 1 mM L-aspartate	3	–dox	Aminobutyric acid	8.2174
HEK	20-- 1 µM TFB-TBOA + 1 mM L-aspartate	4	–dox	Aminobutyric acid	8.5497
HEK	21-- Vehicle (PBS)	1	+dox	Aminobutyric acid	0
HEK	28-- 1 mM L-glutamate	4	+dox	Aminobutyric acid	0
HEK	1-- Vehicle (PBS)	1	–dox	Glutamine	775.126
HEK	2-- Vehicle (PBS)	2	–dox	Glutamine	968.828
HEK	3-- Vehicle (PBS)	3	–dox	Glutamine	855.518
HEK	4-- Vehicle (PBS)	4	–dox	Glutamine	844.893
HEK	5-- 1 mM L-glutamate	1	–dox	Glutamine	920.183
HEK	6-- 1 mM L-glutamate	2	–dox	Glutamine	889.268
HEK	7-- 1 mM L-glutamate	3	–dox	Glutamine	852.562
HEK	8-- 1 mM L-glutamate	4	–dox	Glutamine	922.196
HEK	9-- 1 mM L-aspartate	1	–dox	Glutamine	969.957
HEK	10-- 1 mM L-aspartate	2	–dox	Glutamine	955.469
HEK	11-- 1 mM L-aspartate	3	–dox	Glutamine	1148.17
HEK	12-- 1 mM L-aspartate	4	–dox	Glutamine	1128.72
HEK	13-- 1 µM TFB-TBOA + 1 mM L-glutamate	1	–dox	Glutamine	938.836
HEK	14-- 1 µM TFB-TBOA + 1 mM L-glutamate	2	–dox	Glutamine	954.528
HEK	15-- 1 µM TFB-TBOA + 1 mM L-glutamate	3	–dox	Glutamine	927.99
HEK	16-- 1 µM TFB-TBOA + 1 mM L-glutamate	4	–dox	Glutamine	957.148
HEK	17-- 1 µM TFB-TBOA + 1 mM L-aspartate	1	–dox	Glutamine	835.676
HEK	18-- 1 µM TFB-TBOA + 1 mM L-aspartate	2	–dox	Glutamine	974.805
HEK	19-- 1 µM TFB-TBOA + 1 mM L-aspartate	3	–dox	Glutamine	803.075
HEK	20-- 1 µM TFB-TBOA + 1 mM L-aspartate	4	–dox	Glutamine	937.872
HEK	21-- Vehicle (PBS)	1	+dox	Glutamine	952.899
HEK	22-- Vehicle (PBS)	2	+dox	Glutamine	938.146
HEK	23-- Vehicle (PBS)	3	+dox	Glutamine	1010.26
HEK	24-- Vehicle (PBS)	4	+dox	Glutamine	937.699
HEK	25-- 1 mM L-glutamate	1	+dox	Glutamine	1039.29
HEK	26-- 1 mM L-glutamate	2	+dox	Glutamine	972.114
HEK	27-- 1 mM L-glutamate	3	+dox	Glutamine	1076.01
HEK	28-- 1 mM L-glutamate	4	+dox	Glutamine	1054.46
HEK	29-- 1 mM L-aspartate	1	+dox	Glutamine	1011.72
HEK	30-- 1 mM L-aspartate	2	+dox	Glutamine	995.505
HEK	31-- 1 mM L-aspartate	3	+dox	Glutamine	964.851
HEK	32-- 1 mM L-aspartate	4	+dox	Glutamine	1011.47
HEK	33-- 1 µM TFB-TBOA + 1 mM L-glutamate	1	+dox	Glutamine	818.22
HEK	34-- 1 µM TFB-TBOA + 1 mM L-glutamate	2	+dox	Glutamine	897.075
HEK	35-- 1 µM TFB-TBOA + 1 mM L-glutamate	3	+dox	Glutamine	812.187
HEK	36-- 1 µM TFB-TBOA + 1 mM L-glutamate	4	+dox	Glutamine	869.828
HEK	37-- 1 µM TFB-TBOA + 1 mM L-aspartate	1	+dox	Glutamine	840.229
HEK	38-- 1 µM TFB-TBOA + 1 mM L-aspartate	2	+dox	Glutamine	822.786
HEK	39-- 1 µM TFB-TBOA + 1 mM L-aspartate	3	+dox	Glutamine	791.172
HEK	40-- 1 µM TFB-TBOA + 1 mM L-aspartate	4	+dox	Glutamine	895.878
HEK	1-- Vehicle (PBS)	1	–dox	Cystine	0.3439
HEK	2-- Vehicle (PBS)	2	–dox	Cystine	0.2631
HEK	3-- Vehicle (PBS)	3	–dox	Cystine	0.2117
HEK	4-- Vehicle (PBS)	4	–dox	Cystine	0.4711
HEK	5-- 1 mM L-glutamate	1	–dox	Cystine	0.3814
HEK	6-- 1 mM L-glutamate	2	–dox	Cystine	0.2404
HEK	7-- 1 mM L-glutamate	3	–dox	Cystine	0.6187
HEK	8-- 1 mM L-glutamate	4	–dox	Cystine	0.5846
HEK	9-- 1 mM L-aspartate	1	–dox	Cystine	0.6835
HEK	10-- 1 mM L-aspartate	2	–dox	Cystine	0.4069
HEK	11-- 1 mM L-aspartate	3	–dox	Cystine	0.8376
HEK	12-- 1 mM L-aspartate	4	–dox	Cystine	1.2373
HEK	13-- 1 µM TFB-TBOA + 1 mM L-glutamate	1	–dox	Cystine	1.8807
HEK	14-- 1 µM TFB-TBOA + 1 mM L-glutamate	2	–dox	Cystine	1.3322
HEK	15-- 1 µM TFB-TBOA + 1 mM L-glutamate	3	–dox	Cystine	1.4899
HEK	16-- 1 µM TFB-TBOA + 1 mM L-glutamate	4	–dox	Cystine	0.9838
HEK	17-- 1 µM TFB-TBOA + 1 mM L-aspartate	1	–dox	Cystine	2.1025
HEK	18-- 1 µM TFB-TBOA + 1 mM L-aspartate	2	–dox	Cystine	1.0915
HEK	19-- 1 µM TFB-TBOA + 1 mM L-aspartate	3	–dox	Cystine	1.3643
HEK	20-- 1 µM TFB-TBOA + 1 mM L-aspartate	4	–dox	Cystine	1.416
HEK	21-- Vehicle (PBS)	1	+dox	Cystine	0.8639
HEK	22-- Vehicle (PBS)	2	+dox	Cystine	1.2344
HEK	23-- Vehicle (PBS)	3	+dox	Cystine	1.3511
HEK	24-- Vehicle (PBS)	4	+dox	Cystine	0.7883
HEK	25-- 1 mM L-glutamate	1	+dox	Cystine	1.3547
HEK	26-- 1 mM L-glutamate	2	+dox	Cystine	0.7035
HEK	27-- 1 mM L-glutamate	3	+dox	Cystine	0.9698
HEK	28-- 1 mM L-glutamate	4	+dox	Cystine	0.8449
HEK	29-- 1 mM L-aspartate	1	+dox	Cystine	1.118
HEK	30-- 1 mM L-aspartate	2	+dox	Cystine	1.3331
HEK	31-- 1 mM L-aspartate	3	+dox	Cystine	1.9539
HEK	32-- 1 mM L-aspartate	4	+dox	Cystine	0.8562
HEK	33-- 1 µM TFB-TBOA + 1 mM L-glutamate	1	+dox	Cystine	0.893
HEK	34-- 1 µM TFB-TBOA + 1 mM L-glutamate	2	+dox	Cystine	1.1438
HEK	35-- 1 µM TFB-TBOA + 1 mM L-glutamate	3	+dox	Cystine	1.1054
HEK	36-- 1 µM TFB-TBOA + 1 mM L-glutamate	4	+dox	Cystine	1.2531
HEK	37-- 1 µM TFB-TBOA + 1 mM L-aspartate	1	+dox	Cystine	1.0093
HEK	38-- 1 µM TFB-TBOA + 1 mM L-aspartate	2	+dox	Cystine	1.3652
HEK	39-- 1 µM TFB-TBOA + 1 mM L-aspartate	3	+dox	Cystine	1.3912
HEK	40-- 1 µM TFB-TBOA + 1 mM L-aspartate	4	+dox	Cystine	1.6477
HEK	1-- Vehicle (PBS)	1	–dox	Hydroxy-proline	2.5275
HEK	2-- Vehicle (PBS)	2	–dox	Hydroxy-proline	2.6569
HEK	3-- Vehicle (PBS)	3	–dox	Hydroxy-proline	3.7325
HEK	4-- Vehicle (PBS)	4	–dox	Hydroxy-proline	3.1329
HEK	5-- 1 mM L-glutamate	1	–dox	Hydroxy-proline	4.0239
HEK	6-- 1 mM L-glutamate	2	–dox	Hydroxy-proline	2.7407
HEK	7-- 1 mM L-glutamate	3	–dox	Hydroxy-proline	2.5667
HEK	8-- 1 mM L-glutamate	4	–dox	Hydroxy-proline	3.2101
HEK	9-- 1 mM L-aspartate	1	–dox	Hydroxy-proline	3.684
HEK	10-- 1 mM L-aspartate	2	–dox	Hydroxy-proline	2.4574
HEK	11-- 1 mM L-aspartate	3	–dox	Hydroxy-proline	2.3107
HEK	12-- 1 mM L-aspartate	4	–dox	Hydroxy-proline	3.6651
HEK	13-- 1 µM TFB-TBOA + 1 mM L-glutamate	1	–dox	Hydroxy-proline	2.1044
HEK	14-- 1 µM TFB-TBOA + 1 mM L-glutamate	2	–dox	Hydroxy-proline	3.7835
HEK	15-- 1 µM TFB-TBOA + 1 mM L-glutamate	3	–dox	Hydroxy-proline	2.7262
HEK	16-- 1 µM TFB-TBOA + 1 mM L-glutamate	4	–dox	Hydroxy-proline	2.9358
HEK	17-- 1 µM TFB-TBOA + 1 mM L-aspartate	1	–dox	Hydroxy-proline	2.8353
HEK	18-- 1 µM TFB-TBOA + 1 mM L-aspartate	2	–dox	Hydroxy-proline	2.4604
HEK	19-- 1 µM TFB-TBOA + 1 mM L-aspartate	3	–dox	Hydroxy-proline	2.5396
HEK	20-- 1 µM TFB-TBOA + 1 mM L-aspartate	4	–dox	Hydroxy-proline	3.2545
HEK	21-- Vehicle (PBS)	1	+dox	Hydroxy-proline	5.1005
HEK	22-- Vehicle (PBS)	2	+dox	Hydroxy-proline	3.1165
HEK	23-- Vehicle (PBS)	3	+dox	Hydroxy-proline	3.6121
HEK	24-- Vehicle (PBS)	4	+dox	Hydroxy-proline	2.8637
HEK	25-- 1 mM L-glutamate	1	+dox	Hydroxy-proline	2.0589
HEK	26-- 1 mM L-glutamate	2	+dox	Hydroxy-proline	2.7845
HEK	27-- 1 mM L-glutamate	3	+dox	Hydroxy-proline	1.6678
HEK	28-- 1 mM L-glutamate	4	+dox	Hydroxy-proline	1.935
HEK	29-- 1 mM L-aspartate	1	+dox	Hydroxy-proline	3.1688
HEK	30-- 1 mM L-aspartate	2	+dox	Hydroxy-proline	1.9401
HEK	31-- 1 mM L-aspartate	3	+dox	Hydroxy-proline	4.2314
HEK	32-- 1 mM L-aspartate	4	+dox	Hydroxy-proline	2.1681
HEK	33-- 1 µM TFB-TBOA + 1 mM L-glutamate	1	+dox	Hydroxy-proline	2.4463
HEK	34-- 1 µM TFB-TBOA + 1 mM L-glutamate	2	+dox	Hydroxy-proline	3.7507
HEK	35-- 1 µM TFB-TBOA + 1 mM L-glutamate	3	+dox	Hydroxy-proline	2.2368
HEK	36-- 1 µM TFB-TBOA + 1 mM L-glutamate	4	+dox	Hydroxy-proline	2.4929
HEK	37-- 1 µM TFB-TBOA + 1 mM L-aspartate	1	+dox	Hydroxy-proline	2.4696
HEK	38-- 1 µM TFB-TBOA + 1 mM L-aspartate	2	+dox	Hydroxy-proline	2.4664
HEK	39-- 1 µM TFB-TBOA + 1 mM L-aspartate	3	+dox	Hydroxy-proline	1.6636
HEK	40-- 1 µM TFB-TBOA + 1 mM L-aspartate	4	+dox	Hydroxy-proline	1.2279
HEK	1-- Vehicle (PBS)	1	–dox	Taurine	81.1866
HEK	2-- Vehicle (PBS)	2	–dox	Taurine	87.0387
HEK	3-- Vehicle (PBS)	3	–dox	Taurine	84.1016
HEK	4-- Vehicle (PBS)	4	–dox	Taurine	80.8201
HEK	5-- 1 mM L-glutamate	1	–dox	Taurine	81.8412
HEK	6-- 1 mM L-glutamate	2	–dox	Taurine	77.8219
HEK	7-- 1 mM L-glutamate	3	–dox	Taurine	78.1652
HEK	8-- 1 mM L-glutamate	4	–dox	Taurine	81.8873
HEK	9-- 1 mM L-aspartate	1	–dox	Taurine	88.0174
HEK	10-- 1 mM L-aspartate	2	–dox	Taurine	84.5737
HEK	11-- 1 mM L-aspartate	3	–dox	Taurine	82.7204
HEK	12-- 1 mM L-aspartate	4	–dox	Taurine	86.4599
HEK	13-- 1 µM TFB-TBOA + 1 mM L-glutamate	1	–dox	Taurine	92.1148
HEK	14-- 1 µM TFB-TBOA + 1 mM L-glutamate	2	–dox	Taurine	85.2161
HEK	15-- 1 µM TFB-TBOA + 1 mM L-glutamate	3	–dox	Taurine	88.1687
HEK	16-- 1 µM TFB-TBOA + 1 mM L-glutamate	4	–dox	Taurine	90.0129
HEK	17-- 1 µM TFB-TBOA + 1 mM L-aspartate	1	–dox	Taurine	87.9067
HEK	18-- 1 µM TFB-TBOA + 1 mM L-aspartate	2	–dox	Taurine	90.0097
HEK	19-- 1 µM TFB-TBOA + 1 mM L-aspartate	3	–dox	Taurine	82.4994
HEK	20-- 1 µM TFB-TBOA + 1 mM L-aspartate	4	–dox	Taurine	91.8563
HEK	21-- Vehicle (PBS)	1	+dox	Taurine	86.3363
HEK	22-- Vehicle (PBS)	2	+dox	Taurine	84.6859
HEK	23-- Vehicle (PBS)	3	+dox	Taurine	82.2417
HEK	24-- Vehicle (PBS)	4	+dox	Taurine	82.6191
HEK	25-- 1 mM L-glutamate	1	+dox	Taurine	28.656
HEK	26-- 1 mM L-glutamate	2	+dox	Taurine	26.5924
HEK	27-- 1 mM L-glutamate	3	+dox	Taurine	25.0536
HEK	28-- 1 mM L-glutamate	4	+dox	Taurine	26.9716
HEK	29-- 1 mM L-aspartate	1	+dox	Taurine	48.2666
HEK	30-- 1 mM L-aspartate	2	+dox	Taurine	45.8067
HEK	31-- 1 mM L-aspartate	3	+dox	Taurine	44.2158
HEK	32-- 1 mM L-aspartate	4	+dox	Taurine	45.6169
HEK	33-- 1 µM TFB-TBOA + 1 mM L-glutamate	1	+dox	Taurine	81.2017
HEK	34-- 1 µM TFB-TBOA + 1 mM L-glutamate	2	+dox	Taurine	81.7977
HEK	35-- 1 µM TFB-TBOA + 1 mM L-glutamate	3	+dox	Taurine	76.591
HEK	36-- 1 µM TFB-TBOA + 1 mM L-glutamate	4	+dox	Taurine	82.7178
HEK	37-- 1 µM TFB-TBOA + 1 mM L-aspartate	1	+dox	Taurine	84.022
HEK	38-- 1 µM TFB-TBOA + 1 mM L-aspartate	2	+dox	Taurine	82.2058
HEK	39-- 1 µM TFB-TBOA + 1 mM L-aspartate	3	+dox	Taurine	74.544
HEK	40-- 1 µM TFB-TBOA + 1 mM L-aspartate	4	+dox	Taurine	96.1996
HEK	1-- Vehicle (PBS)	1	–dox	Hexose	443.354
HEK	2-- Vehicle (PBS)	2	–dox	Hexose	500.37
HEK	3-- Vehicle (PBS)	3	–dox	Hexose	503.57
HEK	4-- Vehicle (PBS)	4	–dox	Hexose	486.32
HEK	5-- 1 mM L-glutamate	1	–dox	Hexose	424.423
HEK	6-- 1 mM L-glutamate	2	–dox	Hexose	468.78
HEK	7-- 1 mM L-glutamate	3	–dox	Hexose	472.933
HEK	8-- 1 mM L-glutamate	4	–dox	Hexose	560.528
HEK	9-- 1 mM L-aspartate	1	–dox	Hexose	678.429
HEK	10-- 1 mM L-aspartate	2	–dox	Hexose	666.543
HEK	11-- 1 mM L-aspartate	3	–dox	Hexose	996.531
HEK	12-- 1 mM L-aspartate	4	–dox	Hexose	1112.91
HEK	13-- 1 µM TFB-TBOA + 1 mM L-glutamate	1	–dox	Hexose	809.41
HEK	14-- 1 µM TFB-TBOA + 1 mM L-glutamate	2	–dox	Hexose	828.243
HEK	15-- 1 µM TFB-TBOA + 1 mM L-glutamate	3	–dox	Hexose	761.923
HEK	16-- 1 µM TFB-TBOA + 1 mM L-glutamate	4	–dox	Hexose	1160.85
HEK	17-- 1 µM TFB-TBOA + 1 mM L-aspartate	1	–dox	Hexose	643.097
HEK	18-- 1 µM TFB-TBOA + 1 mM L-aspartate	2	–dox	Hexose	735.873
HEK	19-- 1 µM TFB-TBOA + 1 mM L-aspartate	3	–dox	Hexose	785.634
HEK	20-- 1 µM TFB-TBOA + 1 mM L-aspartate	4	–dox	Hexose	707.219
HEK	21-- Vehicle (PBS)	1	+dox	Hexose	482.544
HEK	22-- Vehicle (PBS)	2	+dox	Hexose	401.275
HEK	23-- Vehicle (PBS)	3	+dox	Hexose	461.018
HEK	24-- Vehicle (PBS)	4	+dox	Hexose	416.295
HEK	25-- 1 mM L-glutamate	1	+dox	Hexose	421.545
HEK	26-- 1 mM L-glutamate	2	+dox	Hexose	471.909
HEK	27-- 1 mM L-glutamate	3	+dox	Hexose	497.621
HEK	28-- 1 mM L-glutamate	4	+dox	Hexose	499.805
HEK	29-- 1 mM L-aspartate	1	+dox	Hexose	556.966
HEK	30-- 1 mM L-aspartate	2	+dox	Hexose	581.966
HEK	31-- 1 mM L-aspartate	3	+dox	Hexose	740.009
HEK	32-- 1 mM L-aspartate	4	+dox	Hexose	598.954
HEK	33-- 1 µM TFB-TBOA + 1 mM L-glutamate	1	+dox	Hexose	576.476
HEK	34-- 1 µM TFB-TBOA + 1 mM L-glutamate	2	+dox	Hexose	739.58
HEK	35-- 1 µM TFB-TBOA + 1 mM L-glutamate	3	+dox	Hexose	702.809
HEK	36-- 1 µM TFB-TBOA + 1 mM L-glutamate	4	+dox	Hexose	717.7
HEK	37-- 1 µM TFB-TBOA + 1 mM L-aspartate	1	+dox	Hexose	622.452
HEK	38-- 1 µM TFB-TBOA + 1 mM L-aspartate	2	+dox	Hexose	612.949
HEK	39-- 1 µM TFB-TBOA + 1 mM L-aspartate	3	+dox	Hexose	683.735
HEK	40-- 1 µM TFB-TBOA + 1 mM L-aspartate	4	+dox	Hexose	784.713
HEK	1-- Vehicle (PBS)	1	–dox	Pentose	72.5833
HEK	2-- Vehicle (PBS)	2	–dox	Pentose	87.9798
HEK	3-- Vehicle (PBS)	3	–dox	Pentose	103.426
HEK	4-- Vehicle (PBS)	4	–dox	Pentose	87.6814
HEK	5-- 1 mM L-glutamate	1	–dox	Pentose	78.8381
HEK	6-- 1 mM L-glutamate	2	–dox	Pentose	81.8405
HEK	7-- 1 mM L-glutamate	3	–dox	Pentose	99.9747
HEK	8-- 1 mM L-glutamate	4	–dox	Pentose	101.584
HEK	9-- 1 mM L-aspartate	1	–dox	Pentose	132.317
HEK	10-- 1 mM L-aspartate	2	–dox	Pentose	130.058
HEK	11-- 1 mM L-aspartate	3	–dox	Pentose	267.709
HEK	12-- 1 mM L-aspartate	4	–dox	Pentose	279.971
HEK	13-- 1 µM TFB-TBOA + 1 mM L-glutamate	1	–dox	Pentose	178.145
HEK	14-- 1 µM TFB-TBOA + 1 mM L-glutamate	2	–dox	Pentose	167.726
HEK	15-- 1 µM TFB-TBOA + 1 mM L-glutamate	3	–dox	Pentose	170.584
HEK	16-- 1 µM TFB-TBOA + 1 mM L-glutamate	4	–dox	Pentose	318.199
HEK	17-- 1 µM TFB-TBOA + 1 mM L-aspartate	1	–dox	Pentose	131.81
HEK	18-- 1 µM TFB-TBOA + 1 mM L-aspartate	2	–dox	Pentose	156.677
HEK	19-- 1 µM TFB-TBOA + 1 mM L-aspartate	3	–dox	Pentose	164.939
HEK	20-- 1 µM TFB-TBOA + 1 mM L-aspartate	4	–dox	Pentose	147.671
HEK	21-- Vehicle (PBS)	1	+dox	Pentose	77.9011
HEK	22-- Vehicle (PBS)	2	+dox	Pentose	84.0773
HEK	23-- Vehicle (PBS)	3	+dox	Pentose	94.7709
HEK	24-- Vehicle (PBS)	4	+dox	Pentose	77.2406
HEK	25-- 1 mM L-glutamate	1	+dox	Pentose	87.0103
HEK	26-- 1 mM L-glutamate	2	+dox	Pentose	103.684
HEK	27-- 1 mM L-glutamate	3	+dox	Pentose	129.591
HEK	28-- 1 mM L-glutamate	4	+dox	Pentose	121.729
HEK	29-- 1 mM L-aspartate	1	+dox	Pentose	115.088
HEK	30-- 1 mM L-aspartate	2	+dox	Pentose	119.222
HEK	31-- 1 mM L-aspartate	3	+dox	Pentose	182.135
HEK	32-- 1 mM L-aspartate	4	+dox	Pentose	141.096
HEK	33-- 1 µM TFB-TBOA + 1 mM L-glutamate	1	+dox	Pentose	95.4538
HEK	34-- 1 µM TFB-TBOA + 1 mM L-glutamate	2	+dox	Pentose	161.266
HEK	35-- 1 µM TFB-TBOA + 1 mM L-glutamate	3	+dox	Pentose	154.776
HEK	36-- 1 µM TFB-TBOA + 1 mM L-glutamate	4	+dox	Pentose	142.925
HEK	37-- 1 µM TFB-TBOA + 1 mM L-aspartate	1	+dox	Pentose	118.547
HEK	38-- 1 µM TFB-TBOA + 1 mM L-aspartate	2	+dox	Pentose	142.196
HEK	39-- 1 µM TFB-TBOA + 1 mM L-aspartate	3	+dox	Pentose	154.334
HEK	40-- 1 µM TFB-TBOA + 1 mM L-aspartate	4	+dox	Pentose	168.628
HEK	1-- Vehicle (PBS)	1	–dox	Citrulline	0.5542
HEK	2-- Vehicle (PBS)	2	–dox	Citrulline	0.4382
HEK	3-- Vehicle (PBS)	3	–dox	Citrulline	0.6059
HEK	4-- Vehicle (PBS)	4	–dox	Citrulline	0.7211
HEK	5-- 1 mM L-glutamate	1	–dox	Citrulline	0.5215
HEK	6-- 1 mM L-glutamate	2	–dox	Citrulline	0.481
HEK	7-- 1 mM L-glutamate	3	–dox	Citrulline	0.4691
HEK	8-- 1 mM L-glutamate	4	–dox	Citrulline	0.5151
HEK	9-- 1 mM L-aspartate	1	–dox	Citrulline	0.8465
HEK	10-- 1 mM L-aspartate	2	–dox	Citrulline	0.5296
HEK	11-- 1 mM L-aspartate	3	–dox	Citrulline	1.0124
HEK	12-- 1 mM L-aspartate	4	–dox	Citrulline	1.2907
HEK	13-- 1 µM TFB-TBOA + 1 mM L-glutamate	1	–dox	Citrulline	0.837
HEK	14-- 1 µM TFB-TBOA + 1 mM L-glutamate	2	–dox	Citrulline	0.8223
HEK	15-- 1 µM TFB-TBOA + 1 mM L-glutamate	3	–dox	Citrulline	0.7435
HEK	16-- 1 µM TFB-TBOA + 1 mM L-glutamate	4	–dox	Citrulline	1.1917
HEK	17-- 1 µM TFB-TBOA + 1 mM L-aspartate	1	–dox	Citrulline	0.6337
HEK	18-- 1 µM TFB-TBOA + 1 mM L-aspartate	2	–dox	Citrulline	0.6806
HEK	19-- 1 µM TFB-TBOA + 1 mM L-aspartate	3	–dox	Citrulline	0.5723
HEK	20-- 1 µM TFB-TBOA + 1 mM L-aspartate	4	–dox	Citrulline	0.8751
HEK	21-- Vehicle (PBS)	1	+dox	Citrulline	0.7703
HEK	22-- Vehicle (PBS)	2	+dox	Citrulline	0.5249
HEK	23-- Vehicle (PBS)	3	+dox	Citrulline	0.6677
HEK	24-- Vehicle (PBS)	4	+dox	Citrulline	0.5552
HEK	25-- 1 mM L-glutamate	1	+dox	Citrulline	0.9062
HEK	26-- 1 mM L-glutamate	2	+dox	Citrulline	0.8274
HEK	27-- 1 mM L-glutamate	3	+dox	Citrulline	0.6946
HEK	28-- 1 mM L-glutamate	4	+dox	Citrulline	0.6464
HEK	29-- 1 mM L-aspartate	1	+dox	Citrulline	0.8513
HEK	30-- 1 mM L-aspartate	2	+dox	Citrulline	0.9395
HEK	31-- 1 mM L-aspartate	3	+dox	Citrulline	1.0524
HEK	32-- 1 mM L-aspartate	4	+dox	Citrulline	0.9041
HEK	33-- 1 µM TFB-TBOA + 1 mM L-glutamate	1	+dox	Citrulline	0.5431
HEK	34-- 1 µM TFB-TBOA + 1 mM L-glutamate	2	+dox	Citrulline	0.6352
HEK	35-- 1 µM TFB-TBOA + 1 mM L-glutamate	3	+dox	Citrulline	0.5364
HEK	36-- 1 µM TFB-TBOA + 1 mM L-glutamate	4	+dox	Citrulline	0.6561
HEK	37-- 1 µM TFB-TBOA + 1 mM L-aspartate	1	+dox	Citrulline	0.6772
HEK	38-- 1 µM TFB-TBOA + 1 mM L-aspartate	2	+dox	Citrulline	0.6997
HEK	39-- 1 µM TFB-TBOA + 1 mM L-aspartate	3	+dox	Citrulline	0.6388
HEK	40-- 1 µM TFB-TBOA + 1 mM L-aspartate	4	+dox	Citrulline	0.6454
HEK	1-- Vehicle (PBS)	1	–dox	Threonine	217.007
HEK	2-- Vehicle (PBS)	2	–dox	Threonine	250.268
HEK	3-- Vehicle (PBS)	3	–dox	Threonine	250.966
HEK	4-- Vehicle (PBS)	4	–dox	Threonine	229.87
HEK	5-- 1 mM L-glutamate	1	–dox	Threonine	244.602
HEK	6-- 1 mM L-glutamate	2	–dox	Threonine	257.102
HEK	7-- 1 mM L-glutamate	3	–dox	Threonine	242.365
HEK	8-- 1 mM L-glutamate	4	–dox	Threonine	244.501
HEK	9-- 1 mM L-aspartate	1	–dox	Threonine	235.753
HEK	10-- 1 mM L-aspartate	2	–dox	Threonine	254.465
HEK	11-- 1 mM L-aspartate	3	–dox	Threonine	289.896
HEK	12-- 1 mM L-aspartate	4	–dox	Threonine	264.951
HEK	13-- 1 µM TFB-TBOA + 1 mM L-glutamate	1	–dox	Threonine	242.538
HEK	14-- 1 µM TFB-TBOA + 1 mM L-glutamate	2	–dox	Threonine	238.685
HEK	15-- 1 µM TFB-TBOA + 1 mM L-glutamate	3	–dox	Threonine	240.961
HEK	16-- 1 µM TFB-TBOA + 1 mM L-glutamate	4	–dox	Threonine	277.024
HEK	17-- 1 µM TFB-TBOA + 1 mM L-aspartate	1	–dox	Threonine	251.02
HEK	18-- 1 µM TFB-TBOA + 1 mM L-aspartate	2	–dox	Threonine	225.124
HEK	19-- 1 µM TFB-TBOA + 1 mM L-aspartate	3	–dox	Threonine	221.153
HEK	20-- 1 µM TFB-TBOA + 1 mM L-aspartate	4	–dox	Threonine	239.22
HEK	21-- Vehicle (PBS)	1	+dox	Threonine	298.796
HEK	22-- Vehicle (PBS)	2	+dox	Threonine	264.904
HEK	23-- Vehicle (PBS)	3	+dox	Threonine	259.721
HEK	24-- Vehicle (PBS)	4	+dox	Threonine	257.493
HEK	25-- 1 mM L-glutamate	1	+dox	Threonine	265.256
HEK	26-- 1 mM L-glutamate	2	+dox	Threonine	253.058
HEK	27-- 1 mM L-glutamate	3	+dox	Threonine	259.771
HEK	28-- 1 mM L-glutamate	4	+dox	Threonine	248.978
HEK	29-- 1 mM L-aspartate	1	+dox	Threonine	261.063
HEK	30-- 1 mM L-aspartate	2	+dox	Threonine	234.782
HEK	31-- 1 mM L-aspartate	3	+dox	Threonine	262.384
HEK	32-- 1 mM L-aspartate	4	+dox	Threonine	244.989
HEK	33-- 1 µM TFB-TBOA + 1 mM L-glutamate	1	+dox	Threonine	218.667
HEK	34-- 1 µM TFB-TBOA + 1 mM L-glutamate	2	+dox	Threonine	233.841
HEK	35-- 1 µM TFB-TBOA + 1 mM L-glutamate	3	+dox	Threonine	204.115
HEK	36-- 1 µM TFB-TBOA + 1 mM L-glutamate	4	+dox	Threonine	226.022
HEK	37-- 1 µM TFB-TBOA + 1 mM L-aspartate	1	+dox	Threonine	225.343
HEK	38-- 1 µM TFB-TBOA + 1 mM L-aspartate	2	+dox	Threonine	219.803
HEK	39-- 1 µM TFB-TBOA + 1 mM L-aspartate	3	+dox	Threonine	212.635
HEK	40-- 1 µM TFB-TBOA + 1 mM L-aspartate	4	+dox	Threonine	223.581
HEK	1-- Vehicle (PBS)	1	–dox	Homoserine	2.7306
HEK	2-- Vehicle (PBS)	2	–dox	Homoserine	4.9224
HEK	3-- Vehicle (PBS)	3	–dox	Homoserine	4.0894
HEK	4-- Vehicle (PBS)	4	–dox	Homoserine	1.9503
HEK	5-- 1 mM L-glutamate	1	–dox	Homoserine	4.7433
HEK	6-- 1 mM L-glutamate	2	–dox	Homoserine	1.7811
HEK	7-- 1 mM L-glutamate	3	–dox	Homoserine	4.0947
HEK	8-- 1 mM L-glutamate	4	–dox	Homoserine	3.1983
HEK	9-- 1 mM L-aspartate	1	–dox	Homoserine	3.5609
HEK	10-- 1 mM L-aspartate	2	–dox	Homoserine	4.3789
HEK	11-- 1 mM L-aspartate	3	–dox	Homoserine	2.0445
HEK	12-- 1 mM L-aspartate	4	–dox	Homoserine	3.0216
HEK	13-- 1 µM TFB-TBOA + 1 mM L-glutamate	1	–dox	Homoserine	3.682
HEK	14-- 1 µM TFB-TBOA + 1 mM L-glutamate	2	–dox	Homoserine	2.2557
HEK	15-- 1 µM TFB-TBOA + 1 mM L-glutamate	3	–dox	Homoserine	3.1128
HEK	16-- 1 µM TFB-TBOA + 1 mM L-glutamate	4	–dox	Homoserine	3.3693
HEK	17-- 1 µM TFB-TBOA + 1 mM L-aspartate	1	–dox	Homoserine	2.6052
HEK	18-- 1 µM TFB-TBOA + 1 mM L-aspartate	2	–dox	Homoserine	2.3716
HEK	19-- 1 µM TFB-TBOA + 1 mM L-aspartate	3	–dox	Homoserine	2.7323
HEK	20-- 1 µM TFB-TBOA + 1 mM L-aspartate	4	–dox	Homoserine	3.7728
HEK	21-- Vehicle (PBS)	1	+dox	Homoserine	3.9053
HEK	22-- Vehicle (PBS)	2	+dox	Homoserine	5.0855
HEK	23-- Vehicle (PBS)	3	+dox	Homoserine	3.5264
HEK	24-- Vehicle (PBS)	4	+dox	Homoserine	4.2857
HEK	25-- 1 mM L-glutamate	1	+dox	Homoserine	3.1505
HEK	26-- 1 mM L-glutamate	2	+dox	Homoserine	4.5138
HEK	27-- 1 mM L-glutamate	3	+dox	Homoserine	3.0914
HEK	28-- 1 mM L-glutamate	4	+dox	Homoserine	3.7838
HEK	29-- 1 mM L-aspartate	1	+dox	Homoserine	3.3208
HEK	30-- 1 mM L-aspartate	2	+dox	Homoserine	3.3419
HEK	31-- 1 mM L-aspartate	3	+dox	Homoserine	2.6812
HEK	32-- 1 mM L-aspartate	4	+dox	Homoserine	4.6414
HEK	33-- 1 µM TFB-TBOA + 1 mM L-glutamate	1	+dox	Homoserine	2.2081
HEK	34-- 1 µM TFB-TBOA + 1 mM L-glutamate	2	+dox	Homoserine	3.5633
HEK	35-- 1 µM TFB-TBOA + 1 mM L-glutamate	3	+dox	Homoserine	4.6568
HEK	36-- 1 µM TFB-TBOA + 1 mM L-glutamate	4	+dox	Homoserine	3.7078
HEK	37-- 1 µM TFB-TBOA + 1 mM L-aspartate	1	+dox	Homoserine	3.337
HEK	38-- 1 µM TFB-TBOA + 1 mM L-aspartate	2	+dox	Homoserine	2.2998
HEK	39-- 1 µM TFB-TBOA + 1 mM L-aspartate	3	+dox	Homoserine	3.1331
HEK	40-- 1 µM TFB-TBOA + 1 mM L-aspartate	4	+dox	Homoserine	2.191
HEK	1-- Vehicle (PBS)	1	–dox	Arabitol	0.2432
HEK	2-- Vehicle (PBS)	2	–dox	Arabitol	0.2496
HEK	3-- Vehicle (PBS)	3	–dox	Arabitol	0.2084
HEK	4-- Vehicle (PBS)	4	–dox	Arabitol	0.3014
HEK	5-- 1 mM L-glutamate	1	–dox	Arabitol	0.2432
HEK	6-- 1 mM L-glutamate	2	–dox	Arabitol	0.2131
HEK	7-- 1 mM L-glutamate	3	–dox	Arabitol	0.2411
HEK	8-- 1 mM L-glutamate	4	–dox	Arabitol	0.2588
HEK	9-- 1 mM L-aspartate	1	–dox	Arabitol	0.3039
HEK	10-- 1 mM L-aspartate	2	–dox	Arabitol	0.2463
HEK	11-- 1 mM L-aspartate	3	–dox	Arabitol	0.309
HEK	12-- 1 mM L-aspartate	4	–dox	Arabitol	0.3199
HEK	13-- 1 µM TFB-TBOA + 1 mM L-glutamate	1	–dox	Arabitol	0.2822
HEK	14-- 1 µM TFB-TBOA + 1 mM L-glutamate	2	–dox	Arabitol	0.2977
HEK	15-- 1 µM TFB-TBOA + 1 mM L-glutamate	3	–dox	Arabitol	0.2588
HEK	16-- 1 µM TFB-TBOA + 1 mM L-glutamate	4	–dox	Arabitol	0.4206
HEK	17-- 1 µM TFB-TBOA + 1 mM L-aspartate	1	–dox	Arabitol	0.2989
HEK	18-- 1 µM TFB-TBOA + 1 mM L-aspartate	2	–dox	Arabitol	0.2748
HEK	19-- 1 µM TFB-TBOA + 1 mM L-aspartate	3	–dox	Arabitol	0.2378
HEK	20-- 1 µM TFB-TBOA + 1 mM L-aspartate	4	–dox	Arabitol	0.3096
HEK	21-- Vehicle (PBS)	1	+dox	Arabitol	0.273
HEK	22-- Vehicle (PBS)	2	+dox	Arabitol	0.243
HEK	23-- Vehicle (PBS)	3	+dox	Arabitol	0.2968
HEK	24-- Vehicle (PBS)	4	+dox	Arabitol	0.2844
HEK	25-- 1 mM L-glutamate	1	+dox	Arabitol	0.2253
HEK	26-- 1 mM L-glutamate	2	+dox	Arabitol	0.1914
HEK	27-- 1 mM L-glutamate	3	+dox	Arabitol	0.2391
HEK	28-- 1 mM L-glutamate	4	+dox	Arabitol	0.2127
HEK	29-- 1 mM L-aspartate	1	+dox	Arabitol	0.2025
HEK	30-- 1 mM L-aspartate	2	+dox	Arabitol	0.2403
HEK	31-- 1 mM L-aspartate	3	+dox	Arabitol	0.1504
HEK	32-- 1 mM L-aspartate	4	+dox	Arabitol	0.2417
HEK	33-- 1 µM TFB-TBOA + 1 mM L-glutamate	1	+dox	Arabitol	0.2489
HEK	34-- 1 µM TFB-TBOA + 1 mM L-glutamate	2	+dox	Arabitol	0.2741
HEK	35-- 1 µM TFB-TBOA + 1 mM L-glutamate	3	+dox	Arabitol	0.2479
HEK	36-- 1 µM TFB-TBOA + 1 mM L-glutamate	4	+dox	Arabitol	0.217
HEK	37-- 1 µM TFB-TBOA + 1 mM L-aspartate	1	+dox	Arabitol	0.2852
HEK	38-- 1 µM TFB-TBOA + 1 mM L-aspartate	2	+dox	Arabitol	0.3345
HEK	39-- 1 µM TFB-TBOA + 1 mM L-aspartate	3	+dox	Arabitol	0.2436
HEK	40-- 1 µM TFB-TBOA + 1 mM L-aspartate	4	+dox	Arabitol	0.2991
HEK	1-- Vehicle (PBS)	1	–dox	Xylitol	1.4791
HEK	2-- Vehicle (PBS)	2	–dox	Xylitol	2.0463
HEK	3-- Vehicle (PBS)	3	–dox	Xylitol	2.0712
HEK	4-- Vehicle (PBS)	4	–dox	Xylitol	1.7473
HEK	5-- 1 mM L-glutamate	1	–dox	Xylitol	1.8737
HEK	6-- 1 mM L-glutamate	2	–dox	Xylitol	2.0408
HEK	7-- 1 mM L-glutamate	3	–dox	Xylitol	2.0029
HEK	8-- 1 mM L-glutamate	4	–dox	Xylitol	1.4234
HEK	9-- 1 mM L-aspartate	1	–dox	Xylitol	2.2852
HEK	10-- 1 mM L-aspartate	2	–dox	Xylitol	2.1369
HEK	11-- 1 mM L-aspartate	3	–dox	Xylitol	2.6358
HEK	12-- 1 mM L-aspartate	4	–dox	Xylitol	2.5607
HEK	13-- 1 µM TFB-TBOA + 1 mM L-glutamate	1	–dox	Xylitol	2.5469
HEK	14-- 1 µM TFB-TBOA + 1 mM L-glutamate	2	–dox	Xylitol	2.2018
HEK	15-- 1 µM TFB-TBOA + 1 mM L-glutamate	3	–dox	Xylitol	1.9534
HEK	16-- 1 µM TFB-TBOA + 1 mM L-glutamate	4	–dox	Xylitol	2.4267
HEK	17-- 1 µM TFB-TBOA + 1 mM L-aspartate	1	–dox	Xylitol	2.0657
HEK	18-- 1 µM TFB-TBOA + 1 mM L-aspartate	2	–dox	Xylitol	2.3844
HEK	19-- 1 µM TFB-TBOA + 1 mM L-aspartate	3	–dox	Xylitol	2.6871
HEK	20-- 1 µM TFB-TBOA + 1 mM L-aspartate	4	–dox	Xylitol	1.8513
HEK	21-- Vehicle (PBS)	1	+dox	Xylitol	2.2839
HEK	22-- Vehicle (PBS)	2	+dox	Xylitol	1.822
HEK	23-- Vehicle (PBS)	3	+dox	Xylitol	2.0229
HEK	24-- Vehicle (PBS)	4	+dox	Xylitol	2.1385
HEK	25-- 1 mM L-glutamate	1	+dox	Xylitol	1.772
HEK	26-- 1 mM L-glutamate	2	+dox	Xylitol	1.5306
HEK	27-- 1 mM L-glutamate	3	+dox	Xylitol	1.4104
HEK	28-- 1 mM L-glutamate	4	+dox	Xylitol	1.422
HEK	29-- 1 mM L-aspartate	1	+dox	Xylitol	1.4897
HEK	30-- 1 mM L-aspartate	2	+dox	Xylitol	1.5631
HEK	31-- 1 mM L-aspartate	3	+dox	Xylitol	1.8869
HEK	32-- 1 mM L-aspartate	4	+dox	Xylitol	2.0042
HEK	33-- 1 µM TFB-TBOA + 1 mM L-glutamate	1	+dox	Xylitol	2.0828
HEK	34-- 1 µM TFB-TBOA + 1 mM L-glutamate	2	+dox	Xylitol	2.2795
HEK	35-- 1 µM TFB-TBOA + 1 mM L-glutamate	3	+dox	Xylitol	2.0899
HEK	36-- 1 µM TFB-TBOA + 1 mM L-glutamate	4	+dox	Xylitol	2.0681
HEK	37-- 1 µM TFB-TBOA + 1 mM L-aspartate	1	+dox	Xylitol	2.0447
HEK	38-- 1 µM TFB-TBOA + 1 mM L-aspartate	2	+dox	Xylitol	1.9429
HEK	39-- 1 µM TFB-TBOA + 1 mM L-aspartate	3	+dox	Xylitol	1.914
HEK	40-- 1 µM TFB-TBOA + 1 mM L-aspartate	4	+dox	Xylitol	1.9755
HEK	1-- Vehicle (PBS)	1	–dox	Creatine	144.681
HEK	2-- Vehicle (PBS)	2	–dox	Creatine	157.363
HEK	3-- Vehicle (PBS)	3	–dox	Creatine	162.999
HEK	4-- Vehicle (PBS)	4	–dox	Creatine	160.954
HEK	5-- 1 mM L-glutamate	1	–dox	Creatine	161.111
HEK	6-- 1 mM L-glutamate	2	–dox	Creatine	159.393
HEK	7-- 1 mM L-glutamate	3	–dox	Creatine	157.273
HEK	8-- 1 mM L-glutamate	4	–dox	Creatine	163.672
HEK	9-- 1 mM L-aspartate	1	–dox	Creatine	171.175
HEK	10-- 1 mM L-aspartate	2	–dox	Creatine	177.402
HEK	11-- 1 mM L-aspartate	3	–dox	Creatine	159.452
HEK	12-- 1 mM L-aspartate	4	–dox	Creatine	190.738
HEK	13-- 1 µM TFB-TBOA + 1 mM L-glutamate	1	–dox	Creatine	208.59
HEK	14-- 1 µM TFB-TBOA + 1 mM L-glutamate	2	–dox	Creatine	196.228
HEK	15-- 1 µM TFB-TBOA + 1 mM L-glutamate	3	–dox	Creatine	199.512
HEK	16-- 1 µM TFB-TBOA + 1 mM L-glutamate	4	–dox	Creatine	170.783
HEK	17-- 1 µM TFB-TBOA + 1 mM L-aspartate	1	–dox	Creatine	190.062
HEK	18-- 1 µM TFB-TBOA + 1 mM L-aspartate	2	–dox	Creatine	205.901
HEK	19-- 1 µM TFB-TBOA + 1 mM L-aspartate	3	–dox	Creatine	172.808
HEK	20-- 1 µM TFB-TBOA + 1 mM L-aspartate	4	–dox	Creatine	218.516
HEK	21-- Vehicle (PBS)	1	+dox	Creatine	226.155
HEK	22-- Vehicle (PBS)	2	+dox	Creatine	203.2
HEK	23-- Vehicle (PBS)	3	+dox	Creatine	218.35
HEK	24-- Vehicle (PBS)	4	+dox	Creatine	217.091
HEK	25-- 1 mM L-glutamate	1	+dox	Creatine	140.447
HEK	26-- 1 mM L-glutamate	2	+dox	Creatine	126.479
HEK	27-- 1 mM L-glutamate	3	+dox	Creatine	118.76
HEK	28-- 1 mM L-glutamate	4	+dox	Creatine	140.622
HEK	29-- 1 mM L-aspartate	1	+dox	Creatine	179.501
HEK	30-- 1 mM L-aspartate	2	+dox	Creatine	166.731
HEK	31-- 1 mM L-aspartate	3	+dox	Creatine	158.386
HEK	32-- 1 mM L-aspartate	4	+dox	Creatine	177.992
HEK	33-- 1 µM TFB-TBOA + 1 mM L-glutamate	1	+dox	Creatine	225.5
HEK	34-- 1 µM TFB-TBOA + 1 mM L-glutamate	2	+dox	Creatine	262.964
HEK	35-- 1 µM TFB-TBOA + 1 mM L-glutamate	3	+dox	Creatine	206.216
HEK	36-- 1 µM TFB-TBOA + 1 mM L-glutamate	4	+dox	Creatine	244.646
HEK	37-- 1 µM TFB-TBOA + 1 mM L-aspartate	1	+dox	Creatine	273.684
HEK	38-- 1 µM TFB-TBOA + 1 mM L-aspartate	2	+dox	Creatine	216.916
HEK	39-- 1 µM TFB-TBOA + 1 mM L-aspartate	3	+dox	Creatine	212.212
HEK	40-- 1 µM TFB-TBOA + 1 mM L-aspartate	4	+dox	Creatine	221.418
HEK	1-- Vehicle (PBS)	1	–dox	Allantoin	1.5844
HEK	2-- Vehicle (PBS)	2	–dox	Allantoin	2.1057
HEK	3-- Vehicle (PBS)	3	–dox	Allantoin	2.3134
HEK	4-- Vehicle (PBS)	4	–dox	Allantoin	2.818
HEK	5-- 1 mM L-glutamate	1	–dox	Allantoin	2.118
HEK	6-- 1 mM L-glutamate	2	–dox	Allantoin	2.4293
HEK	7-- 1 mM L-glutamate	3	–dox	Allantoin	1.7772
HEK	8-- 1 mM L-glutamate	4	–dox	Allantoin	2.8544
HEK	9-- 1 mM L-aspartate	1	–dox	Allantoin	3.7853
HEK	10-- 1 mM L-aspartate	2	–dox	Allantoin	2.292
HEK	11-- 1 mM L-aspartate	3	–dox	Allantoin	4.4614
HEK	12-- 1 mM L-aspartate	4	–dox	Allantoin	5.1132
HEK	13-- 1 µM TFB-TBOA + 1 mM L-glutamate	1	–dox	Allantoin	3.1569
HEK	14-- 1 µM TFB-TBOA + 1 mM L-glutamate	2	–dox	Allantoin	4.1225
HEK	15-- 1 µM TFB-TBOA + 1 mM L-glutamate	3	–dox	Allantoin	3.1785
HEK	16-- 1 µM TFB-TBOA + 1 mM L-glutamate	4	–dox	Allantoin	5.0409
HEK	17-- 1 µM TFB-TBOA + 1 mM L-aspartate	1	–dox	Allantoin	3.1591
HEK	18-- 1 µM TFB-TBOA + 1 mM L-aspartate	2	–dox	Allantoin	2.8577
HEK	19-- 1 µM TFB-TBOA + 1 mM L-aspartate	3	–dox	Allantoin	3.3901
HEK	20-- 1 µM TFB-TBOA + 1 mM L-aspartate	4	–dox	Allantoin	3.6774
HEK	21-- Vehicle (PBS)	1	+dox	Allantoin	2.753
HEK	22-- Vehicle (PBS)	2	+dox	Allantoin	1.7229
HEK	23-- Vehicle (PBS)	3	+dox	Allantoin	2.2832
HEK	24-- Vehicle (PBS)	4	+dox	Allantoin	1.5281
HEK	25-- 1 mM L-glutamate	1	+dox	Allantoin	2.5823
HEK	26-- 1 mM L-glutamate	2	+dox	Allantoin	2.1821
HEK	27-- 1 mM L-glutamate	3	+dox	Allantoin	3.2601
HEK	28-- 1 mM L-glutamate	4	+dox	Allantoin	2.8899
HEK	29-- 1 mM L-aspartate	1	+dox	Allantoin	3.5116
HEK	30-- 1 mM L-aspartate	2	+dox	Allantoin	2.4302
HEK	31-- 1 mM L-aspartate	3	+dox	Allantoin	5.4147
HEK	32-- 1 mM L-aspartate	4	+dox	Allantoin	2.96
HEK	33-- 1 µM TFB-TBOA + 1 mM L-glutamate	1	+dox	Allantoin	2.5605
HEK	34-- 1 µM TFB-TBOA + 1 mM L-glutamate	2	+dox	Allantoin	3.2484
HEK	35-- 1 µM TFB-TBOA + 1 mM L-glutamate	3	+dox	Allantoin	2.5586
HEK	36-- 1 µM TFB-TBOA + 1 mM L-glutamate	4	+dox	Allantoin	3.1481
HEK	37-- 1 µM TFB-TBOA + 1 mM L-aspartate	1	+dox	Allantoin	2.5667
HEK	38-- 1 µM TFB-TBOA + 1 mM L-aspartate	2	+dox	Allantoin	2.7004
HEK	39-- 1 µM TFB-TBOA + 1 mM L-aspartate	3	+dox	Allantoin	2.4167
HEK	40-- 1 µM TFB-TBOA + 1 mM L-aspartate	4	+dox	Allantoin	2.4678
HEK	1-- Vehicle (PBS)	1	–dox	Proline	71.4688
HEK	2-- Vehicle (PBS)	2	–dox	Proline	110.817
HEK	3-- Vehicle (PBS)	3	–dox	Proline	108.597
HEK	4-- Vehicle (PBS)	4	–dox	Proline	109.074
HEK	5-- 1 mM L-glutamate	1	–dox	Proline	119.083
HEK	6-- 1 mM L-glutamate	2	–dox	Proline	106.068
HEK	7-- 1 mM L-glutamate	3	–dox	Proline	94.9674
HEK	8-- 1 mM L-glutamate	4	–dox	Proline	129.213
HEK	9-- 1 mM L-aspartate	1	–dox	Proline	110.76
HEK	10-- 1 mM L-aspartate	2	–dox	Proline	86.4469
HEK	11-- 1 mM L-aspartate	3	–dox	Proline	104.49
HEK	12-- 1 mM L-aspartate	4	–dox	Proline	96.5899
HEK	13-- 1 µM TFB-TBOA + 1 mM L-glutamate	1	–dox	Proline	95.8329
HEK	14-- 1 µM TFB-TBOA + 1 mM L-glutamate	2	–dox	Proline	112.159
HEK	15-- 1 µM TFB-TBOA + 1 mM L-glutamate	3	–dox	Proline	116.284
HEK	16-- 1 µM TFB-TBOA + 1 mM L-glutamate	4	–dox	Proline	89.8643
HEK	17-- 1 µM TFB-TBOA + 1 mM L-aspartate	1	–dox	Proline	110.186
HEK	18-- 1 µM TFB-TBOA + 1 mM L-aspartate	2	–dox	Proline	94.8746
HEK	19-- 1 µM TFB-TBOA + 1 mM L-aspartate	3	–dox	Proline	86.7093
HEK	20-- 1 µM TFB-TBOA + 1 mM L-aspartate	4	–dox	Proline	115.724
HEK	21-- Vehicle (PBS)	1	+dox	Proline	114.534
HEK	22-- Vehicle (PBS)	2	+dox	Proline	70.7758
HEK	23-- Vehicle (PBS)	3	+dox	Proline	102.903
HEK	24-- Vehicle (PBS)	4	+dox	Proline	74.1087
HEK	25-- 1 mM L-glutamate	1	+dox	Proline	119.619
HEK	26-- 1 mM L-glutamate	2	+dox	Proline	95.5312
HEK	27-- 1 mM L-glutamate	3	+dox	Proline	78.6903
HEK	28-- 1 mM L-glutamate	4	+dox	Proline	97.851
HEK	29-- 1 mM L-aspartate	1	+dox	Proline	96.6024
HEK	30-- 1 mM L-aspartate	2	+dox	Proline	57.0028
HEK	31-- 1 mM L-aspartate	3	+dox	Proline	73.5059
HEK	32-- 1 mM L-aspartate	4	+dox	Proline	62.1644
HEK	33-- 1 µM TFB-TBOA + 1 mM L-glutamate	1	+dox	Proline	89.4785
HEK	34-- 1 µM TFB-TBOA + 1 mM L-glutamate	2	+dox	Proline	96.4339
HEK	35-- 1 µM TFB-TBOA + 1 mM L-glutamate	3	+dox	Proline	77.8519
HEK	36-- 1 µM TFB-TBOA + 1 mM L-glutamate	4	+dox	Proline	93.0501
HEK	37-- 1 µM TFB-TBOA + 1 mM L-aspartate	1	+dox	Proline	78.707
HEK	38-- 1 µM TFB-TBOA + 1 mM L-aspartate	2	+dox	Proline	91.2793
HEK	39-- 1 µM TFB-TBOA + 1 mM L-aspartate	3	+dox	Proline	99.0406
HEK	40-- 1 µM TFB-TBOA + 1 mM L-aspartate	4	+dox	Proline	68.8758
HEK	2-- Vehicle (PBS)	2	–dox	Guanidobutyric acid	0.055
HEK	4-- Vehicle (PBS)	4	–dox	Guanidobutyric acid	0.0525
HEK	5-- 1 mM L-glutamate	1	–dox	Guanidobutyric acid	0.0498
HEK	9-- 1 mM L-aspartate	1	–dox	Guanidobutyric acid	0.1119
HEK	11-- 1 mM L-aspartate	3	–dox	Guanidobutyric acid	0.0646
HEK	13-- 1 µM TFB-TBOA + 1 mM L-glutamate	1	–dox	Guanidobutyric acid	0.0828
HEK	17-- 1 µM TFB-TBOA + 1 mM L-aspartate	1	–dox	Guanidobutyric acid	0.1023
HEK	18-- 1 µM TFB-TBOA + 1 mM L-aspartate	2	–dox	Guanidobutyric acid	0.0806
HEK	20-- 1 µM TFB-TBOA + 1 mM L-aspartate	4	–dox	Guanidobutyric acid	0.071
HEK	21-- Vehicle (PBS)	1	+dox	Guanidobutyric acid	0.0429
HEK	22-- Vehicle (PBS)	2	+dox	Guanidobutyric acid	0.0508
HEK	23-- Vehicle (PBS)	3	+dox	Guanidobutyric acid	0.0801
HEK	24-- Vehicle (PBS)	4	+dox	Guanidobutyric acid	0.047
HEK	25-- 1 mM L-glutamate	1	+dox	Guanidobutyric acid	0.0743
HEK	28-- 1 mM L-glutamate	4	+dox	Guanidobutyric acid	0.0541
HEK	33-- 1 µM TFB-TBOA + 1 mM L-glutamate	1	+dox	Guanidobutyric acid	0.0439
HEK	34-- 1 µM TFB-TBOA + 1 mM L-glutamate	2	+dox	Guanidobutyric acid	0.0836
HEK	35-- 1 µM TFB-TBOA + 1 mM L-glutamate	3	+dox	Guanidobutyric acid	0.0661
HEK	37-- 1 µM TFB-TBOA + 1 mM L-aspartate	1	+dox	Guanidobutyric acid	0.0494
HEK	40-- 1 µM TFB-TBOA + 1 mM L-aspartate	4	+dox	Guanidobutyric acid	0.0503
HEK	2-- Vehicle (PBS)	2	–dox	N-Acetyl galactosamine	0.4444
HEK	3-- Vehicle (PBS)	3	–dox	N-Acetyl galactosamine	0.4226
HEK	5-- 1 mM L-glutamate	1	–dox	N-Acetyl galactosamine	0.4459
HEK	6-- 1 mM L-glutamate	2	–dox	N-Acetyl galactosamine	0.5076
HEK	7-- 1 mM L-glutamate	3	–dox	N-Acetyl galactosamine	0.4412
HEK	8-- 1 mM L-glutamate	4	–dox	N-Acetyl galactosamine	0.4715
HEK	9-- 1 mM L-aspartate	1	–dox	N-Acetyl galactosamine	0.4766
HEK	10-- 1 mM L-aspartate	2	–dox	N-Acetyl galactosamine	0.5159
HEK	11-- 1 mM L-aspartate	3	–dox	N-Acetyl galactosamine	0.455
HEK	12-- 1 mM L-aspartate	4	–dox	N-Acetyl galactosamine	0.5245
HEK	14-- 1 µM TFB-TBOA + 1 mM L-glutamate	2	–dox	N-Acetyl galactosamine	0.5097
HEK	15-- 1 µM TFB-TBOA + 1 mM L-glutamate	3	–dox	N-Acetyl galactosamine	0.4541
HEK	16-- 1 µM TFB-TBOA + 1 mM L-glutamate	4	–dox	N-Acetyl galactosamine	0.5075
HEK	17-- 1 µM TFB-TBOA + 1 mM L-aspartate	1	–dox	N-Acetyl galactosamine	0.5227
HEK	18-- 1 µM TFB-TBOA + 1 mM L-aspartate	2	–dox	N-Acetyl galactosamine	0.4863
HEK	19-- 1 µM TFB-TBOA + 1 mM L-aspartate	3	–dox	N-Acetyl galactosamine	0.4553
HEK	20-- 1 µM TFB-TBOA + 1 mM L-aspartate	4	–dox	N-Acetyl galactosamine	0.5037
HEK	21-- Vehicle (PBS)	1	+dox	N-Acetyl galactosamine	0.4833
HEK	23-- Vehicle (PBS)	3	+dox	N-Acetyl galactosamine	0.4751
HEK	24-- Vehicle (PBS)	4	+dox	N-Acetyl galactosamine	0.4461
HEK	25-- 1 mM L-glutamate	1	+dox	N-Acetyl galactosamine	0.4322
HEK	26-- 1 mM L-glutamate	2	+dox	N-Acetyl galactosamine	0.6634
HEK	27-- 1 mM L-glutamate	3	+dox	N-Acetyl galactosamine	0.4877
HEK	28-- 1 mM L-glutamate	4	+dox	N-Acetyl galactosamine	0.5501
HEK	29-- 1 mM L-aspartate	1	+dox	N-Acetyl galactosamine	0.4926
HEK	30-- 1 mM L-aspartate	2	+dox	N-Acetyl galactosamine	0.4473
HEK	31-- 1 mM L-aspartate	3	+dox	N-Acetyl galactosamine	0.5372
HEK	32-- 1 mM L-aspartate	4	+dox	N-Acetyl galactosamine	0.4967
HEK	33-- 1 µM TFB-TBOA + 1 mM L-glutamate	1	+dox	N-Acetyl galactosamine	0.5016
HEK	34-- 1 µM TFB-TBOA + 1 mM L-glutamate	2	+dox	N-Acetyl galactosamine	0.5248
HEK	35-- 1 µM TFB-TBOA + 1 mM L-glutamate	3	+dox	N-Acetyl galactosamine	0.5046
HEK	36-- 1 µM TFB-TBOA + 1 mM L-glutamate	4	+dox	N-Acetyl galactosamine	0.7158
HEK	37-- 1 µM TFB-TBOA + 1 mM L-aspartate	1	+dox	N-Acetyl galactosamine	0.6667
HEK	38-- 1 µM TFB-TBOA + 1 mM L-aspartate	2	+dox	N-Acetyl galactosamine	0.4733
HEK	39-- 1 µM TFB-TBOA + 1 mM L-aspartate	3	+dox	N-Acetyl galactosamine	0.4751
HEK	40-- 1 µM TFB-TBOA + 1 mM L-aspartate	4	+dox	N-Acetyl galactosamine	0.4481
HEK	1-- Vehicle (PBS)	1	–dox	Creatinine	3.8207
HEK	2-- Vehicle (PBS)	2	–dox	Creatinine	3.858
HEK	3-- Vehicle (PBS)	3	–dox	Creatinine	3.8697
HEK	4-- Vehicle (PBS)	4	–dox	Creatinine	4.5602
HEK	5-- 1 mM L-glutamate	1	–dox	Creatinine	4.7517
HEK	6-- 1 mM L-glutamate	2	–dox	Creatinine	4.0441
HEK	7-- 1 mM L-glutamate	3	–dox	Creatinine	3.9234
HEK	8-- 1 mM L-glutamate	4	–dox	Creatinine	4.997
HEK	9-- 1 mM L-aspartate	1	–dox	Creatinine	6.2279
HEK	10-- 1 mM L-aspartate	2	–dox	Creatinine	4.9338
HEK	11-- 1 mM L-aspartate	3	–dox	Creatinine	5.573
HEK	12-- 1 mM L-aspartate	4	–dox	Creatinine	6.0567
HEK	13-- 1 µM TFB-TBOA + 1 mM L-glutamate	1	–dox	Creatinine	5.2244
HEK	14-- 1 µM TFB-TBOA + 1 mM L-glutamate	2	–dox	Creatinine	6.796
HEK	15-- 1 µM TFB-TBOA + 1 mM L-glutamate	3	–dox	Creatinine	5.646
HEK	16-- 1 µM TFB-TBOA + 1 mM L-glutamate	4	–dox	Creatinine	5.6378
HEK	17-- 1 µM TFB-TBOA + 1 mM L-aspartate	1	–dox	Creatinine	5.1713
HEK	18-- 1 µM TFB-TBOA + 1 mM L-aspartate	2	–dox	Creatinine	5.2294
HEK	19-- 1 µM TFB-TBOA + 1 mM L-aspartate	3	–dox	Creatinine	6.2922
HEK	20-- 1 µM TFB-TBOA + 1 mM L-aspartate	4	–dox	Creatinine	5.9872
HEK	21-- Vehicle (PBS)	1	+dox	Creatinine	5.8215
HEK	22-- Vehicle (PBS)	2	+dox	Creatinine	4.2953
HEK	23-- Vehicle (PBS)	3	+dox	Creatinine	5.7043
HEK	24-- Vehicle (PBS)	4	+dox	Creatinine	4.1746
HEK	25-- 1 mM L-glutamate	1	+dox	Creatinine	3.6328
HEK	26-- 1 mM L-glutamate	2	+dox	Creatinine	3.3289
HEK	27-- 1 mM L-glutamate	3	+dox	Creatinine	3.0711
HEK	28-- 1 mM L-glutamate	4	+dox	Creatinine	3.3471
HEK	29-- 1 mM L-aspartate	1	+dox	Creatinine	5.6199
HEK	30-- 1 mM L-aspartate	2	+dox	Creatinine	3.4963
HEK	31-- 1 mM L-aspartate	3	+dox	Creatinine	6.5254
HEK	32-- 1 mM L-aspartate	4	+dox	Creatinine	4.6529
HEK	33-- 1 µM TFB-TBOA + 1 mM L-glutamate	1	+dox	Creatinine	6.9092
HEK	34-- 1 µM TFB-TBOA + 1 mM L-glutamate	2	+dox	Creatinine	8.7528
HEK	35-- 1 µM TFB-TBOA + 1 mM L-glutamate	3	+dox	Creatinine	6.3411
HEK	36-- 1 µM TFB-TBOA + 1 mM L-glutamate	4	+dox	Creatinine	8.7559
HEK	37-- 1 µM TFB-TBOA + 1 mM L-aspartate	1	+dox	Creatinine	6.9178
HEK	38-- 1 µM TFB-TBOA + 1 mM L-aspartate	2	+dox	Creatinine	7.184
HEK	39-- 1 µM TFB-TBOA + 1 mM L-aspartate	3	+dox	Creatinine	6.6819
HEK	40-- 1 µM TFB-TBOA + 1 mM L-aspartate	4	+dox	Creatinine	5.8776
HEK	1-- Vehicle (PBS)	1	–dox	Acetylcarnitine	1.4856
HEK	2-- Vehicle (PBS)	2	–dox	Acetylcarnitine	0.9425
HEK	3-- Vehicle (PBS)	3	–dox	Acetylcarnitine	1.4145
HEK	4-- Vehicle (PBS)	4	–dox	Acetylcarnitine	1.4605
HEK	5-- 1 mM L-glutamate	1	–dox	Acetylcarnitine	0.8372
HEK	6-- 1 mM L-glutamate	2	–dox	Acetylcarnitine	1.4776
HEK	7-- 1 mM L-glutamate	3	–dox	Acetylcarnitine	0.9442
HEK	8-- 1 mM L-glutamate	4	–dox	Acetylcarnitine	1.0718
HEK	9-- 1 mM L-aspartate	1	–dox	Acetylcarnitine	1.5701
HEK	10-- 1 mM L-aspartate	2	–dox	Acetylcarnitine	2.9526
HEK	11-- 1 mM L-aspartate	3	–dox	Acetylcarnitine	1.1917
HEK	12-- 1 mM L-aspartate	4	–dox	Acetylcarnitine	0.7215
HEK	13-- 1 µM TFB-TBOA + 1 mM L-glutamate	1	–dox	Acetylcarnitine	1.7521
HEK	14-- 1 µM TFB-TBOA + 1 mM L-glutamate	2	–dox	Acetylcarnitine	0.9213
HEK	15-- 1 µM TFB-TBOA + 1 mM L-glutamate	3	–dox	Acetylcarnitine	1.5671
HEK	16-- 1 µM TFB-TBOA + 1 mM L-glutamate	4	–dox	Acetylcarnitine	1.4148
HEK	17-- 1 µM TFB-TBOA + 1 mM L-aspartate	1	–dox	Acetylcarnitine	1.301
HEK	18-- 1 µM TFB-TBOA + 1 mM L-aspartate	2	–dox	Acetylcarnitine	1.3968
HEK	19-- 1 µM TFB-TBOA + 1 mM L-aspartate	3	–dox	Acetylcarnitine	2.106
HEK	20-- 1 µM TFB-TBOA + 1 mM L-aspartate	4	–dox	Acetylcarnitine	1.1856
HEK	21-- Vehicle (PBS)	1	+dox	Acetylcarnitine	1.168
HEK	22-- Vehicle (PBS)	2	+dox	Acetylcarnitine	1.1684
HEK	23-- Vehicle (PBS)	3	+dox	Acetylcarnitine	0.5184
HEK	24-- Vehicle (PBS)	4	+dox	Acetylcarnitine	1.4337
HEK	25-- 1 mM L-glutamate	1	+dox	Acetylcarnitine	0.8166
HEK	26-- 1 mM L-glutamate	2	+dox	Acetylcarnitine	1.3997
HEK	27-- 1 mM L-glutamate	3	+dox	Acetylcarnitine	1.0994
HEK	28-- 1 mM L-glutamate	4	+dox	Acetylcarnitine	1.0985
HEK	29-- 1 mM L-aspartate	1	+dox	Acetylcarnitine	1.5203
HEK	30-- 1 mM L-aspartate	2	+dox	Acetylcarnitine	0.9855
HEK	31-- 1 mM L-aspartate	3	+dox	Acetylcarnitine	1.5186
HEK	32-- 1 mM L-aspartate	4	+dox	Acetylcarnitine	0.7198
HEK	33-- 1 µM TFB-TBOA + 1 mM L-glutamate	1	+dox	Acetylcarnitine	1.2997
HEK	34-- 1 µM TFB-TBOA + 1 mM L-glutamate	2	+dox	Acetylcarnitine	0.5454
HEK	35-- 1 µM TFB-TBOA + 1 mM L-glutamate	3	+dox	Acetylcarnitine	0.8334
HEK	36-- 1 µM TFB-TBOA + 1 mM L-glutamate	4	+dox	Acetylcarnitine	1.5763
HEK	37-- 1 µM TFB-TBOA + 1 mM L-aspartate	1	+dox	Acetylcarnitine	1.1926
HEK	38-- 1 µM TFB-TBOA + 1 mM L-aspartate	2	+dox	Acetylcarnitine	1.1553
HEK	39-- 1 µM TFB-TBOA + 1 mM L-aspartate	3	+dox	Acetylcarnitine	1.7137
HEK	40-- 1 µM TFB-TBOA + 1 mM L-aspartate	4	+dox	Acetylcarnitine	0.8283
HEK	1-- Vehicle (PBS)	1	–dox	Deoxyribose	0.1252
HEK	2-- Vehicle (PBS)	2	–dox	Deoxyribose	0.125
HEK	3-- Vehicle (PBS)	3	–dox	Deoxyribose	0.1607
HEK	4-- Vehicle (PBS)	4	–dox	Deoxyribose	0.1242
HEK	5-- 1 mM L-glutamate	1	–dox	Deoxyribose	0.0999
HEK	6-- 1 mM L-glutamate	2	–dox	Deoxyribose	0.104
HEK	7-- 1 mM L-glutamate	3	–dox	Deoxyribose	0.0942
HEK	8-- 1 mM L-glutamate	4	–dox	Deoxyribose	0.085
HEK	9-- 1 mM L-aspartate	1	–dox	Deoxyribose	0.1558
HEK	10-- 1 mM L-aspartate	2	–dox	Deoxyribose	0.1358
HEK	11-- 1 mM L-aspartate	3	–dox	Deoxyribose	0.1807
HEK	12-- 1 mM L-aspartate	4	–dox	Deoxyribose	0.2724
HEK	13-- 1 µM TFB-TBOA + 1 mM L-glutamate	1	–dox	Deoxyribose	0.2386
HEK	14-- 1 µM TFB-TBOA + 1 mM L-glutamate	2	–dox	Deoxyribose	0.115
HEK	15-- 1 µM TFB-TBOA + 1 mM L-glutamate	3	–dox	Deoxyribose	0.1933
HEK	16-- 1 µM TFB-TBOA + 1 mM L-glutamate	4	–dox	Deoxyribose	0.1946
HEK	17-- 1 µM TFB-TBOA + 1 mM L-aspartate	1	–dox	Deoxyribose	0.1119
HEK	18-- 1 µM TFB-TBOA + 1 mM L-aspartate	2	–dox	Deoxyribose	0.1765
HEK	19-- 1 µM TFB-TBOA + 1 mM L-aspartate	3	–dox	Deoxyribose	0.1231
HEK	20-- 1 µM TFB-TBOA + 1 mM L-aspartate	4	–dox	Deoxyribose	0.13
HEK	21-- Vehicle (PBS)	1	+dox	Deoxyribose	0.1324
HEK	22-- Vehicle (PBS)	2	+dox	Deoxyribose	0.1812
HEK	23-- Vehicle (PBS)	3	+dox	Deoxyribose	0.141
HEK	24-- Vehicle (PBS)	4	+dox	Deoxyribose	0.1233
HEK	25-- 1 mM L-glutamate	1	+dox	Deoxyribose	0.1389
HEK	26-- 1 mM L-glutamate	2	+dox	Deoxyribose	0.1188
HEK	27-- 1 mM L-glutamate	3	+dox	Deoxyribose	0.148
HEK	28-- 1 mM L-glutamate	4	+dox	Deoxyribose	0.1083
HEK	29-- 1 mM L-aspartate	1	+dox	Deoxyribose	0.1647
HEK	30-- 1 mM L-aspartate	2	+dox	Deoxyribose	0.1465
HEK	31-- 1 mM L-aspartate	3	+dox	Deoxyribose	0.1358
HEK	32-- 1 mM L-aspartate	4	+dox	Deoxyribose	0.1066
HEK	33-- 1 µM TFB-TBOA + 1 mM L-glutamate	1	+dox	Deoxyribose	0.0979
HEK	34-- 1 µM TFB-TBOA + 1 mM L-glutamate	2	+dox	Deoxyribose	0.1104
HEK	35-- 1 µM TFB-TBOA + 1 mM L-glutamate	3	+dox	Deoxyribose	0.1115
HEK	36-- 1 µM TFB-TBOA + 1 mM L-glutamate	4	+dox	Deoxyribose	0.1298
HEK	37-- 1 µM TFB-TBOA + 1 mM L-aspartate	1	+dox	Deoxyribose	0.1299
HEK	38-- 1 µM TFB-TBOA + 1 mM L-aspartate	2	+dox	Deoxyribose	0.0933
HEK	39-- 1 µM TFB-TBOA + 1 mM L-aspartate	3	+dox	Deoxyribose	0.0804
HEK	40-- 1 µM TFB-TBOA + 1 mM L-aspartate	4	+dox	Deoxyribose	0.1797
HEK	1-- Vehicle (PBS)	1	–dox	Ribonic acid gamma lactone	0
HEK	2-- Vehicle (PBS)	2	–dox	Ribonic acid gamma lactone	0
HEK	3-- Vehicle (PBS)	3	–dox	Ribonic acid gamma lactone	0
HEK	4-- Vehicle (PBS)	4	–dox	Ribonic acid gamma lactone	0.3877
HEK	5-- 1 mM L-glutamate	1	–dox	Ribonic acid gamma lactone	0.4268
HEK	6-- 1 mM L-glutamate	2	–dox	Ribonic acid gamma lactone	0
HEK	7-- 1 mM L-glutamate	3	–dox	Ribonic acid gamma lactone	0.0227
HEK	8-- 1 mM L-glutamate	4	–dox	Ribonic acid gamma lactone	0.5113
HEK	9-- 1 mM L-aspartate	1	–dox	Ribonic acid gamma lactone	0.9332
HEK	10-- 1 mM L-aspartate	2	–dox	Ribonic acid gamma lactone	0.8155
HEK	11-- 1 mM L-aspartate	3	–dox	Ribonic acid gamma lactone	0.9313
HEK	12-- 1 mM L-aspartate	4	–dox	Ribonic acid gamma lactone	0
HEK	13-- 1 µM TFB-TBOA + 1 mM L-glutamate	1	–dox	Ribonic acid gamma lactone	0.8457
HEK	14-- 1 µM TFB-TBOA + 1 mM L-glutamate	2	–dox	Ribonic acid gamma lactone	0.1026
HEK	15-- 1 µM TFB-TBOA + 1 mM L-glutamate	3	–dox	Ribonic acid gamma lactone	0.8728
HEK	16-- 1 µM TFB-TBOA + 1 mM L-glutamate	4	–dox	Ribonic acid gamma lactone	1.1613
HEK	17-- 1 µM TFB-TBOA + 1 mM L-aspartate	1	–dox	Ribonic acid gamma lactone	0.0734
HEK	18-- 1 µM TFB-TBOA + 1 mM L-aspartate	2	–dox	Ribonic acid gamma lactone	0
HEK	19-- 1 µM TFB-TBOA + 1 mM L-aspartate	3	–dox	Ribonic acid gamma lactone	0.8553
HEK	20-- 1 µM TFB-TBOA + 1 mM L-aspartate	4	–dox	Ribonic acid gamma lactone	0
HEK	21-- Vehicle (PBS)	1	+dox	Ribonic acid gamma lactone	0.0553
HEK	22-- Vehicle (PBS)	2	+dox	Ribonic acid gamma lactone	0
HEK	23-- Vehicle (PBS)	3	+dox	Ribonic acid gamma lactone	0.9418
HEK	24-- Vehicle (PBS)	4	+dox	Ribonic acid gamma lactone	0.6876
HEK	25-- 1 mM L-glutamate	1	+dox	Ribonic acid gamma lactone	1.1327
HEK	26-- 1 mM L-glutamate	2	+dox	Ribonic acid gamma lactone	0.6231
HEK	27-- 1 mM L-glutamate	3	+dox	Ribonic acid gamma lactone	1.5579
HEK	28-- 1 mM L-glutamate	4	+dox	Ribonic acid gamma lactone	0.9237
HEK	29-- 1 mM L-aspartate	1	+dox	Ribonic acid gamma lactone	0.5857
HEK	30-- 1 mM L-aspartate	2	+dox	Ribonic acid gamma lactone	0.9051
HEK	31-- 1 mM L-aspartate	3	+dox	Ribonic acid gamma lactone	0.1572
HEK	32-- 1 mM L-aspartate	4	+dox	Ribonic acid gamma lactone	0.7506
HEK	33-- 1 µM TFB-TBOA + 1 mM L-glutamate	1	+dox	Ribonic acid gamma lactone	0
HEK	34-- 1 µM TFB-TBOA + 1 mM L-glutamate	2	+dox	Ribonic acid gamma lactone	0
HEK	35-- 1 µM TFB-TBOA + 1 mM L-glutamate	3	+dox	Ribonic acid gamma lactone	0.5039
HEK	36-- 1 µM TFB-TBOA + 1 mM L-glutamate	4	+dox	Ribonic acid gamma lactone	0.3146
HEK	37-- 1 µM TFB-TBOA + 1 mM L-aspartate	1	+dox	Ribonic acid gamma lactone	0.3223
HEK	38-- 1 µM TFB-TBOA + 1 mM L-aspartate	2	+dox	Ribonic acid gamma lactone	0.5317
HEK	39-- 1 µM TFB-TBOA + 1 mM L-aspartate	3	+dox	Ribonic acid gamma lactone	0.3182
HEK	40-- 1 µM TFB-TBOA + 1 mM L-aspartate	4	+dox	Ribonic acid gamma lactone	1.5775
HEK	8-- 1 mM L-glutamate	4	–dox	Homocystine	3.5977
HEK	9-- 1 mM L-aspartate	1	–dox	Homocystine	3.5928
HEK	10-- 1 mM L-aspartate	2	–dox	Homocystine	3.5922
HEK	13-- 1 µM TFB-TBOA + 1 mM L-glutamate	1	–dox	Homocystine	3.5952
HEK	21-- Vehicle (PBS)	1	+dox	Homocystine	3.5926
HEK	23-- Vehicle (PBS)	3	+dox	Homocystine	3.5961
HEK	24-- Vehicle (PBS)	4	+dox	Homocystine	3.5934
HEK	25-- 1 mM L-glutamate	1	+dox	Homocystine	3.6101
HEK	27-- 1 mM L-glutamate	3	+dox	Homocystine	3.5991
HEK	29-- 1 mM L-aspartate	1	+dox	Homocystine	3.595
HEK	30-- 1 mM L-aspartate	2	+dox	Homocystine	3.6001
HEK	33-- 1 µM TFB-TBOA + 1 mM L-glutamate	1	+dox	Homocystine	3.5942
HEK	36-- 1 µM TFB-TBOA + 1 mM L-glutamate	4	+dox	Homocystine	3.5914
HEK	1-- Vehicle (PBS)	1	–dox	Valine	48.9451
HEK	2-- Vehicle (PBS)	2	–dox	Valine	59.3285
HEK	3-- Vehicle (PBS)	3	–dox	Valine	52.4108
HEK	4-- Vehicle (PBS)	4	–dox	Valine	57.4539
HEK	5-- 1 mM L-glutamate	1	–dox	Valine	52.2225
HEK	6-- 1 mM L-glutamate	2	–dox	Valine	53.1888
HEK	7-- 1 mM L-glutamate	3	–dox	Valine	56.7333
HEK	8-- 1 mM L-glutamate	4	–dox	Valine	57.7429
HEK	9-- 1 mM L-aspartate	1	–dox	Valine	71.7631
HEK	10-- 1 mM L-aspartate	2	–dox	Valine	67.5931
HEK	11-- 1 mM L-aspartate	3	–dox	Valine	102.23
HEK	12-- 1 mM L-aspartate	4	–dox	Valine	109.839
HEK	13-- 1 µM TFB-TBOA + 1 mM L-glutamate	1	–dox	Valine	75.9958
HEK	14-- 1 µM TFB-TBOA + 1 mM L-glutamate	2	–dox	Valine	73.1235
HEK	15-- 1 µM TFB-TBOA + 1 mM L-glutamate	3	–dox	Valine	70.5826
HEK	16-- 1 µM TFB-TBOA + 1 mM L-glutamate	4	–dox	Valine	113.24
HEK	17-- 1 µM TFB-TBOA + 1 mM L-aspartate	1	–dox	Valine	61.8949
HEK	18-- 1 µM TFB-TBOA + 1 mM L-aspartate	2	–dox	Valine	72.166
HEK	19-- 1 µM TFB-TBOA + 1 mM L-aspartate	3	–dox	Valine	71.8717
HEK	20-- 1 µM TFB-TBOA + 1 mM L-aspartate	4	–dox	Valine	75.3343
HEK	21-- Vehicle (PBS)	1	+dox	Valine	53.1686
HEK	22-- Vehicle (PBS)	2	+dox	Valine	52.741
HEK	23-- Vehicle (PBS)	3	+dox	Valine	54.8959
HEK	24-- Vehicle (PBS)	4	+dox	Valine	50.9268
HEK	25-- 1 mM L-glutamate	1	+dox	Valine	71.4085
HEK	26-- 1 mM L-glutamate	2	+dox	Valine	70.6326
HEK	27-- 1 mM L-glutamate	3	+dox	Valine	76.9354
HEK	28-- 1 mM L-glutamate	4	+dox	Valine	76.855
HEK	29-- 1 mM L-aspartate	1	+dox	Valine	77.3136
HEK	30-- 1 mM L-aspartate	2	+dox	Valine	79.9249
HEK	31-- 1 mM L-aspartate	3	+dox	Valine	97.9517
HEK	32-- 1 mM L-aspartate	4	+dox	Valine	76.3991
HEK	33-- 1 µM TFB-TBOA + 1 mM L-glutamate	1	+dox	Valine	54.16
HEK	34-- 1 µM TFB-TBOA + 1 mM L-glutamate	2	+dox	Valine	65.2759
HEK	35-- 1 µM TFB-TBOA + 1 mM L-glutamate	3	+dox	Valine	67.3686
HEK	36-- 1 µM TFB-TBOA + 1 mM L-glutamate	4	+dox	Valine	61.8004
HEK	37-- 1 µM TFB-TBOA + 1 mM L-aspartate	1	+dox	Valine	55.4525
HEK	38-- 1 µM TFB-TBOA + 1 mM L-aspartate	2	+dox	Valine	54.1864
HEK	39-- 1 µM TFB-TBOA + 1 mM L-aspartate	3	+dox	Valine	62.184
HEK	40-- 1 µM TFB-TBOA + 1 mM L-aspartate	4	+dox	Valine	64.6795
HEK	14-- 1 µM TFB-TBOA + 1 mM L-glutamate	2	–dox	Glucosamine 6-phosphate	0
HEK	20-- 1 µM TFB-TBOA + 1 mM L-aspartate	4	–dox	Glucosamine 6-phosphate	0
HEK	36-- 1 µM TFB-TBOA + 1 mM L-glutamate	4	+dox	Glucosamine 6-phosphate	0
HEK	38-- 1 µM TFB-TBOA + 1 mM L-aspartate	2	+dox	Glucosamine 6-phosphate	0
HEK	40-- 1 µM TFB-TBOA + 1 mM L-aspartate	4	+dox	Glucosamine 6-phosphate	0
HEK	1-- Vehicle (PBS)	1	–dox	Uracil	0.0932
HEK	2-- Vehicle (PBS)	2	–dox	Uracil	0.1056
HEK	3-- Vehicle (PBS)	3	–dox	Uracil	0.1061
HEK	4-- Vehicle (PBS)	4	–dox	Uracil	0.1129
HEK	5-- 1 mM L-glutamate	1	–dox	Uracil	0.1016
HEK	6-- 1 mM L-glutamate	2	–dox	Uracil	0.0949
HEK	7-- 1 mM L-glutamate	3	–dox	Uracil	0.1082
HEK	8-- 1 mM L-glutamate	4	–dox	Uracil	0.1166
HEK	9-- 1 mM L-aspartate	1	–dox	Uracil	0.1189
HEK	10-- 1 mM L-aspartate	2	–dox	Uracil	0.1169
HEK	11-- 1 mM L-aspartate	3	–dox	Uracil	0.1904
HEK	12-- 1 mM L-aspartate	4	–dox	Uracil	0.2267
HEK	13-- 1 µM TFB-TBOA + 1 mM L-glutamate	1	–dox	Uracil	0.1506
HEK	14-- 1 µM TFB-TBOA + 1 mM L-glutamate	2	–dox	Uracil	0.1562
HEK	15-- 1 µM TFB-TBOA + 1 mM L-glutamate	3	–dox	Uracil	0.1497
HEK	16-- 1 µM TFB-TBOA + 1 mM L-glutamate	4	–dox	Uracil	0.2291
HEK	17-- 1 µM TFB-TBOA + 1 mM L-aspartate	1	–dox	Uracil	0.1174
HEK	18-- 1 µM TFB-TBOA + 1 mM L-aspartate	2	–dox	Uracil	0.1715
HEK	19-- 1 µM TFB-TBOA + 1 mM L-aspartate	3	–dox	Uracil	0.1665
HEK	20-- 1 µM TFB-TBOA + 1 mM L-aspartate	4	–dox	Uracil	0.1352
HEK	21-- Vehicle (PBS)	1	+dox	Uracil	0.1161
HEK	22-- Vehicle (PBS)	2	+dox	Uracil	0.1062
HEK	23-- Vehicle (PBS)	3	+dox	Uracil	0.1171
HEK	24-- Vehicle (PBS)	4	+dox	Uracil	0.1068
HEK	25-- 1 mM L-glutamate	1	+dox	Uracil	0.1456
HEK	26-- 1 mM L-glutamate	2	+dox	Uracil	0.1464
HEK	27-- 1 mM L-glutamate	3	+dox	Uracil	0.1803
HEK	28-- 1 mM L-glutamate	4	+dox	Uracil	0.1426
HEK	29-- 1 mM L-aspartate	1	+dox	Uracil	0.1508
HEK	30-- 1 mM L-aspartate	2	+dox	Uracil	0.1396
HEK	31-- 1 mM L-aspartate	3	+dox	Uracil	0.1983
HEK	32-- 1 mM L-aspartate	4	+dox	Uracil	0.1764
HEK	33-- 1 µM TFB-TBOA + 1 mM L-glutamate	1	+dox	Uracil	0.1275
HEK	34-- 1 µM TFB-TBOA + 1 mM L-glutamate	2	+dox	Uracil	0.1628
HEK	35-- 1 µM TFB-TBOA + 1 mM L-glutamate	3	+dox	Uracil	0.1319
HEK	36-- 1 µM TFB-TBOA + 1 mM L-glutamate	4	+dox	Uracil	0.1685
HEK	37-- 1 µM TFB-TBOA + 1 mM L-aspartate	1	+dox	Uracil	0.1287
HEK	38-- 1 µM TFB-TBOA + 1 mM L-aspartate	2	+dox	Uracil	0.1209
HEK	39-- 1 µM TFB-TBOA + 1 mM L-aspartate	3	+dox	Uracil	0.1361
HEK	40-- 1 µM TFB-TBOA + 1 mM L-aspartate	4	+dox	Uracil	0.1505
HEK	1-- Vehicle (PBS)	1	–dox	O-Phosphorylethanolamine	0.7925
HEK	2-- Vehicle (PBS)	2	–dox	O-Phosphorylethanolamine	0.8097
HEK	3-- Vehicle (PBS)	3	–dox	O-Phosphorylethanolamine	0.8569
HEK	4-- Vehicle (PBS)	4	–dox	O-Phosphorylethanolamine	0.8436
HEK	5-- 1 mM L-glutamate	1	–dox	O-Phosphorylethanolamine	0.8824
HEK	6-- 1 mM L-glutamate	2	–dox	O-Phosphorylethanolamine	0.7895
HEK	7-- 1 mM L-glutamate	3	–dox	O-Phosphorylethanolamine	0.7994
HEK	8-- 1 mM L-glutamate	4	–dox	O-Phosphorylethanolamine	0.7042
HEK	9-- 1 mM L-aspartate	1	–dox	O-Phosphorylethanolamine	0.7934
HEK	10-- 1 mM L-aspartate	2	–dox	O-Phosphorylethanolamine	0.7538
HEK	11-- 1 mM L-aspartate	3	–dox	O-Phosphorylethanolamine	0.6974
HEK	12-- 1 mM L-aspartate	4	–dox	O-Phosphorylethanolamine	0.6966
HEK	13-- 1 µM TFB-TBOA + 1 mM L-glutamate	1	–dox	O-Phosphorylethanolamine	0.8386
HEK	14-- 1 µM TFB-TBOA + 1 mM L-glutamate	2	–dox	O-Phosphorylethanolamine	0.7216
HEK	15-- 1 µM TFB-TBOA + 1 mM L-glutamate	3	–dox	O-Phosphorylethanolamine	0.7774
HEK	16-- 1 µM TFB-TBOA + 1 mM L-glutamate	4	–dox	O-Phosphorylethanolamine	0.6234
HEK	17-- 1 µM TFB-TBOA + 1 mM L-aspartate	1	–dox	O-Phosphorylethanolamine	0.7037
HEK	18-- 1 µM TFB-TBOA + 1 mM L-aspartate	2	–dox	O-Phosphorylethanolamine	0.6768
HEK	19-- 1 µM TFB-TBOA + 1 mM L-aspartate	3	–dox	O-Phosphorylethanolamine	0.6977
HEK	20-- 1 µM TFB-TBOA + 1 mM L-aspartate	4	–dox	O-Phosphorylethanolamine	0.7252
HEK	21-- Vehicle (PBS)	1	+dox	O-Phosphorylethanolamine	0.875
HEK	22-- Vehicle (PBS)	2	+dox	O-Phosphorylethanolamine	0.831
HEK	23-- Vehicle (PBS)	3	+dox	O-Phosphorylethanolamine	0.7111
HEK	24-- Vehicle (PBS)	4	+dox	O-Phosphorylethanolamine	0.7023
HEK	25-- 1 mM L-glutamate	1	+dox	O-Phosphorylethanolamine	0.7574
HEK	26-- 1 mM L-glutamate	2	+dox	O-Phosphorylethanolamine	0.7018
HEK	27-- 1 mM L-glutamate	3	+dox	O-Phosphorylethanolamine	0.6879
HEK	28-- 1 mM L-glutamate	4	+dox	O-Phosphorylethanolamine	0.6463
HEK	29-- 1 mM L-aspartate	1	+dox	O-Phosphorylethanolamine	0.7111
HEK	30-- 1 mM L-aspartate	2	+dox	O-Phosphorylethanolamine	0.7301
HEK	31-- 1 mM L-aspartate	3	+dox	O-Phosphorylethanolamine	0.6127
HEK	32-- 1 mM L-aspartate	4	+dox	O-Phosphorylethanolamine	0.6885
HEK	33-- 1 µM TFB-TBOA + 1 mM L-glutamate	1	+dox	O-Phosphorylethanolamine	0.703
HEK	34-- 1 µM TFB-TBOA + 1 mM L-glutamate	2	+dox	O-Phosphorylethanolamine	0.6777
HEK	35-- 1 µM TFB-TBOA + 1 mM L-glutamate	3	+dox	O-Phosphorylethanolamine	0.7031
HEK	36-- 1 µM TFB-TBOA + 1 mM L-glutamate	4	+dox	O-Phosphorylethanolamine	0.6857
HEK	37-- 1 µM TFB-TBOA + 1 mM L-aspartate	1	+dox	O-Phosphorylethanolamine	0.6367
HEK	38-- 1 µM TFB-TBOA + 1 mM L-aspartate	2	+dox	O-Phosphorylethanolamine	0.6522
HEK	39-- 1 µM TFB-TBOA + 1 mM L-aspartate	3	+dox	O-Phosphorylethanolamine	0.5803
HEK	40-- 1 µM TFB-TBOA + 1 mM L-aspartate	4	+dox	O-Phosphorylethanolamine	0.6429
HEK	1-- Vehicle (PBS)	1	–dox	Cytidine	0.0755
HEK	2-- Vehicle (PBS)	2	–dox	Cytidine	0.0518
HEK	3-- Vehicle (PBS)	3	–dox	Cytidine	0.0519
HEK	4-- Vehicle (PBS)	4	–dox	Cytidine	0.0494
HEK	5-- 1 mM L-glutamate	1	–dox	Cytidine	0.0594
HEK	6-- 1 mM L-glutamate	2	–dox	Cytidine	0.0422
HEK	7-- 1 mM L-glutamate	3	–dox	Cytidine	0.0472
HEK	8-- 1 mM L-glutamate	4	–dox	Cytidine	0.0392
HEK	9-- 1 mM L-aspartate	1	–dox	Cytidine	0.0617
HEK	10-- 1 mM L-aspartate	2	–dox	Cytidine	0.0394
HEK	11-- 1 mM L-aspartate	3	–dox	Cytidine	0.0888
HEK	12-- 1 mM L-aspartate	4	–dox	Cytidine	0.0535
HEK	13-- 1 µM TFB-TBOA + 1 mM L-glutamate	1	–dox	Cytidine	0.0799
HEK	15-- 1 µM TFB-TBOA + 1 mM L-glutamate	3	–dox	Cytidine	0.0327
HEK	16-- 1 µM TFB-TBOA + 1 mM L-glutamate	4	–dox	Cytidine	0.0845
HEK	19-- 1 µM TFB-TBOA + 1 mM L-aspartate	3	–dox	Cytidine	0.0419
HEK	20-- 1 µM TFB-TBOA + 1 mM L-aspartate	4	–dox	Cytidine	0.0397
HEK	21-- Vehicle (PBS)	1	+dox	Cytidine	0.0419
HEK	22-- Vehicle (PBS)	2	+dox	Cytidine	0.0546
HEK	24-- Vehicle (PBS)	4	+dox	Cytidine	0.0496
HEK	27-- 1 mM L-glutamate	3	+dox	Cytidine	0.0538
HEK	28-- 1 mM L-glutamate	4	+dox	Cytidine	0.0554
HEK	29-- 1 mM L-aspartate	1	+dox	Cytidine	0.0737
HEK	30-- 1 mM L-aspartate	2	+dox	Cytidine	0.0715
HEK	31-- 1 mM L-aspartate	3	+dox	Cytidine	0.0554
HEK	32-- 1 mM L-aspartate	4	+dox	Cytidine	0.0427
HEK	33-- 1 µM TFB-TBOA + 1 mM L-glutamate	1	+dox	Cytidine	0.048
HEK	34-- 1 µM TFB-TBOA + 1 mM L-glutamate	2	+dox	Cytidine	0.0446
HEK	35-- 1 µM TFB-TBOA + 1 mM L-glutamate	3	+dox	Cytidine	0.0567
HEK	36-- 1 µM TFB-TBOA + 1 mM L-glutamate	4	+dox	Cytidine	0.0574
HEK	37-- 1 µM TFB-TBOA + 1 mM L-aspartate	1	+dox	Cytidine	0.0709
HEK	38-- 1 µM TFB-TBOA + 1 mM L-aspartate	2	+dox	Cytidine	0.0395
HEK	39-- 1 µM TFB-TBOA + 1 mM L-aspartate	3	+dox	Cytidine	0.0457
HEK	1-- Vehicle (PBS)	1	–dox	Hypoxanthine	0.3155
HEK	2-- Vehicle (PBS)	2	–dox	Hypoxanthine	0.3159
HEK	3-- Vehicle (PBS)	3	–dox	Hypoxanthine	0.3193
HEK	4-- Vehicle (PBS)	4	–dox	Hypoxanthine	0.3182
HEK	5-- 1 mM L-glutamate	1	–dox	Hypoxanthine	0.3202
HEK	6-- 1 mM L-glutamate	2	–dox	Hypoxanthine	0.313
HEK	7-- 1 mM L-glutamate	3	–dox	Hypoxanthine	0.3108
HEK	8-- 1 mM L-glutamate	4	–dox	Hypoxanthine	0.3159
HEK	9-- 1 mM L-aspartate	1	–dox	Hypoxanthine	0.3363
HEK	10-- 1 mM L-aspartate	2	–dox	Hypoxanthine	0.3289
HEK	11-- 1 mM L-aspartate	3	–dox	Hypoxanthine	0.376
HEK	12-- 1 mM L-aspartate	4	–dox	Hypoxanthine	0.3613
HEK	13-- 1 µM TFB-TBOA + 1 mM L-glutamate	1	–dox	Hypoxanthine	0.356
HEK	14-- 1 µM TFB-TBOA + 1 mM L-glutamate	2	–dox	Hypoxanthine	0.3299
HEK	15-- 1 µM TFB-TBOA + 1 mM L-glutamate	3	–dox	Hypoxanthine	0.3344
HEK	16-- 1 µM TFB-TBOA + 1 mM L-glutamate	4	–dox	Hypoxanthine	0.418
HEK	17-- 1 µM TFB-TBOA + 1 mM L-aspartate	1	–dox	Hypoxanthine	0.3122
HEK	18-- 1 µM TFB-TBOA + 1 mM L-aspartate	2	–dox	Hypoxanthine	0.3481
HEK	19-- 1 µM TFB-TBOA + 1 mM L-aspartate	3	–dox	Hypoxanthine	0.3265
HEK	20-- 1 µM TFB-TBOA + 1 mM L-aspartate	4	–dox	Hypoxanthine	0.3281
HEK	21-- Vehicle (PBS)	1	+dox	Hypoxanthine	0.3474
HEK	22-- Vehicle (PBS)	2	+dox	Hypoxanthine	0.3351
HEK	23-- Vehicle (PBS)	3	+dox	Hypoxanthine	0.339
HEK	24-- Vehicle (PBS)	4	+dox	Hypoxanthine	0.3274
HEK	25-- 1 mM L-glutamate	1	+dox	Hypoxanthine	0.3235
HEK	26-- 1 mM L-glutamate	2	+dox	Hypoxanthine	0.3269
HEK	27-- 1 mM L-glutamate	3	+dox	Hypoxanthine	0.3617
HEK	28-- 1 mM L-glutamate	4	+dox	Hypoxanthine	0.3282
HEK	29-- 1 mM L-aspartate	1	+dox	Hypoxanthine	0.3198
HEK	30-- 1 mM L-aspartate	2	+dox	Hypoxanthine	0.3197
HEK	31-- 1 mM L-aspartate	3	+dox	Hypoxanthine	0.3426
HEK	32-- 1 mM L-aspartate	4	+dox	Hypoxanthine	0.3232
HEK	33-- 1 µM TFB-TBOA + 1 mM L-glutamate	1	+dox	Hypoxanthine	0.3229
HEK	34-- 1 µM TFB-TBOA + 1 mM L-glutamate	2	+dox	Hypoxanthine	0.3323
HEK	35-- 1 µM TFB-TBOA + 1 mM L-glutamate	3	+dox	Hypoxanthine	0.3302
HEK	36-- 1 µM TFB-TBOA + 1 mM L-glutamate	4	+dox	Hypoxanthine	0.3389
HEK	37-- 1 µM TFB-TBOA + 1 mM L-aspartate	1	+dox	Hypoxanthine	0.3258
HEK	38-- 1 µM TFB-TBOA + 1 mM L-aspartate	2	+dox	Hypoxanthine	0.3323
HEK	39-- 1 µM TFB-TBOA + 1 mM L-aspartate	3	+dox	Hypoxanthine	0.3252
HEK	40-- 1 µM TFB-TBOA + 1 mM L-aspartate	4	+dox	Hypoxanthine	0.323
HEK	1-- Vehicle (PBS)	1	–dox	Methionine	23.5971
HEK	2-- Vehicle (PBS)	2	–dox	Methionine	26.6216
HEK	3-- Vehicle (PBS)	3	–dox	Methionine	26.1106
HEK	4-- Vehicle (PBS)	4	–dox	Methionine	25.0107
HEK	5-- 1 mM L-glutamate	1	–dox	Methionine	25.3935
HEK	6-- 1 mM L-glutamate	2	–dox	Methionine	25.3632
HEK	7-- 1 mM L-glutamate	3	–dox	Methionine	25.5609
HEK	8-- 1 mM L-glutamate	4	–dox	Methionine	26.9215
HEK	9-- 1 mM L-aspartate	1	–dox	Methionine	30.2292
HEK	10-- 1 mM L-aspartate	2	–dox	Methionine	28.4923
HEK	11-- 1 mM L-aspartate	3	–dox	Methionine	36.42
HEK	12-- 1 mM L-aspartate	4	–dox	Methionine	39.5091
HEK	13-- 1 µM TFB-TBOA + 1 mM L-glutamate	1	–dox	Methionine	31.1153
HEK	14-- 1 µM TFB-TBOA + 1 mM L-glutamate	2	–dox	Methionine	30.2728
HEK	15-- 1 µM TFB-TBOA + 1 mM L-glutamate	3	–dox	Methionine	29.6664
HEK	16-- 1 µM TFB-TBOA + 1 mM L-glutamate	4	–dox	Methionine	37.8241
HEK	17-- 1 µM TFB-TBOA + 1 mM L-aspartate	1	–dox	Methionine	27.3056
HEK	18-- 1 µM TFB-TBOA + 1 mM L-aspartate	2	–dox	Methionine	29.9111
HEK	19-- 1 µM TFB-TBOA + 1 mM L-aspartate	3	–dox	Methionine	29.3058
HEK	20-- 1 µM TFB-TBOA + 1 mM L-aspartate	4	–dox	Methionine	29.1728
HEK	21-- Vehicle (PBS)	1	+dox	Methionine	26.1659
HEK	22-- Vehicle (PBS)	2	+dox	Methionine	24.8572
HEK	23-- Vehicle (PBS)	3	+dox	Methionine	24.6615
HEK	24-- Vehicle (PBS)	4	+dox	Methionine	23.8649
HEK	25-- 1 mM L-glutamate	1	+dox	Methionine	28.0062
HEK	26-- 1 mM L-glutamate	2	+dox	Methionine	27.2441
HEK	27-- 1 mM L-glutamate	3	+dox	Methionine	28.9505
HEK	28-- 1 mM L-glutamate	4	+dox	Methionine	28.7659
HEK	29-- 1 mM L-aspartate	1	+dox	Methionine	29.4588
HEK	30-- 1 mM L-aspartate	2	+dox	Methionine	28.4602
HEK	31-- 1 mM L-aspartate	3	+dox	Methionine	32.521
HEK	32-- 1 mM L-aspartate	4	+dox	Methionine	30.4626
HEK	33-- 1 µM TFB-TBOA + 1 mM L-glutamate	1	+dox	Methionine	23.2339
HEK	34-- 1 µM TFB-TBOA + 1 mM L-glutamate	2	+dox	Methionine	26.5124
HEK	35-- 1 µM TFB-TBOA + 1 mM L-glutamate	3	+dox	Methionine	25.5716
HEK	36-- 1 µM TFB-TBOA + 1 mM L-glutamate	4	+dox	Methionine	26.3671
HEK	37-- 1 µM TFB-TBOA + 1 mM L-aspartate	1	+dox	Methionine	24.9916
HEK	38-- 1 µM TFB-TBOA + 1 mM L-aspartate	2	+dox	Methionine	25.2179
HEK	39-- 1 µM TFB-TBOA + 1 mM L-aspartate	3	+dox	Methionine	24.5916
HEK	40-- 1 µM TFB-TBOA + 1 mM L-aspartate	4	+dox	Methionine	27.0197
HEK	1-- Vehicle (PBS)	1	–dox	Deoxycytidine	0.4409
HEK	2-- Vehicle (PBS)	2	–dox	Deoxycytidine	0.5886
HEK	3-- Vehicle (PBS)	3	–dox	Deoxycytidine	0.4432
HEK	4-- Vehicle (PBS)	4	–dox	Deoxycytidine	0.4699
HEK	5-- 1 mM L-glutamate	1	–dox	Deoxycytidine	0.6272
HEK	6-- 1 mM L-glutamate	2	–dox	Deoxycytidine	0.4909
HEK	7-- 1 mM L-glutamate	3	–dox	Deoxycytidine	0.4347
HEK	8-- 1 mM L-glutamate	4	–dox	Deoxycytidine	0.4786
HEK	9-- 1 mM L-aspartate	1	–dox	Deoxycytidine	0.68
HEK	10-- 1 mM L-aspartate	2	–dox	Deoxycytidine	0.5472
HEK	11-- 1 mM L-aspartate	3	–dox	Deoxycytidine	0.894
HEK	12-- 1 mM L-aspartate	4	–dox	Deoxycytidine	0.941
HEK	13-- 1 µM TFB-TBOA + 1 mM L-glutamate	1	–dox	Deoxycytidine	0.6188
HEK	14-- 1 µM TFB-TBOA + 1 mM L-glutamate	2	–dox	Deoxycytidine	0.6501
HEK	15-- 1 µM TFB-TBOA + 1 mM L-glutamate	3	–dox	Deoxycytidine	0.6747
HEK	16-- 1 µM TFB-TBOA + 1 mM L-glutamate	4	–dox	Deoxycytidine	1.0061
HEK	17-- 1 µM TFB-TBOA + 1 mM L-aspartate	1	–dox	Deoxycytidine	0.4881
HEK	18-- 1 µM TFB-TBOA + 1 mM L-aspartate	2	–dox	Deoxycytidine	0.5258
HEK	19-- 1 µM TFB-TBOA + 1 mM L-aspartate	3	–dox	Deoxycytidine	0.465
HEK	20-- 1 µM TFB-TBOA + 1 mM L-aspartate	4	–dox	Deoxycytidine	0.4662
HEK	21-- Vehicle (PBS)	1	+dox	Deoxycytidine	0.4728
HEK	22-- Vehicle (PBS)	2	+dox	Deoxycytidine	0.3634
HEK	23-- Vehicle (PBS)	3	+dox	Deoxycytidine	0.4803
HEK	24-- Vehicle (PBS)	4	+dox	Deoxycytidine	0.3836
HEK	25-- 1 mM L-glutamate	1	+dox	Deoxycytidine	0.4633
HEK	26-- 1 mM L-glutamate	2	+dox	Deoxycytidine	0.5205
HEK	27-- 1 mM L-glutamate	3	+dox	Deoxycytidine	0.6118
HEK	28-- 1 mM L-glutamate	4	+dox	Deoxycytidine	0.5803
HEK	29-- 1 mM L-aspartate	1	+dox	Deoxycytidine	0.6777
HEK	30-- 1 mM L-aspartate	2	+dox	Deoxycytidine	0.5392
HEK	31-- 1 mM L-aspartate	3	+dox	Deoxycytidine	0.7523
HEK	32-- 1 mM L-aspartate	4	+dox	Deoxycytidine	0.5646
HEK	33-- 1 µM TFB-TBOA + 1 mM L-glutamate	1	+dox	Deoxycytidine	0.3696
HEK	34-- 1 µM TFB-TBOA + 1 mM L-glutamate	2	+dox	Deoxycytidine	0.4507
HEK	35-- 1 µM TFB-TBOA + 1 mM L-glutamate	3	+dox	Deoxycytidine	0.4604
HEK	36-- 1 µM TFB-TBOA + 1 mM L-glutamate	4	+dox	Deoxycytidine	0.4356
HEK	37-- 1 µM TFB-TBOA + 1 mM L-aspartate	1	+dox	Deoxycytidine	0.4477
HEK	38-- 1 µM TFB-TBOA + 1 mM L-aspartate	2	+dox	Deoxycytidine	0.4758
HEK	39-- 1 µM TFB-TBOA + 1 mM L-aspartate	3	+dox	Deoxycytidine	0.457
HEK	40-- 1 µM TFB-TBOA + 1 mM L-aspartate	4	+dox	Deoxycytidine	0.3893
HEK	1-- Vehicle (PBS)	1	–dox	Xanthine	0.3748
HEK	2-- Vehicle (PBS)	2	–dox	Xanthine	0.5065
HEK	3-- Vehicle (PBS)	3	–dox	Xanthine	0.3825
HEK	4-- Vehicle (PBS)	4	–dox	Xanthine	0.3601
HEK	5-- 1 mM L-glutamate	1	–dox	Xanthine	0.4394
HEK	6-- 1 mM L-glutamate	2	–dox	Xanthine	0.3312
HEK	7-- 1 mM L-glutamate	3	–dox	Xanthine	0.4177
HEK	8-- 1 mM L-glutamate	4	–dox	Xanthine	0.4244
HEK	9-- 1 mM L-aspartate	1	–dox	Xanthine	0.5571
HEK	10-- 1 mM L-aspartate	2	–dox	Xanthine	0.4779
HEK	11-- 1 mM L-aspartate	3	–dox	Xanthine	0.9734
HEK	12-- 1 mM L-aspartate	4	–dox	Xanthine	1.1573
HEK	13-- 1 µM TFB-TBOA + 1 mM L-glutamate	1	–dox	Xanthine	0.5959
HEK	14-- 1 µM TFB-TBOA + 1 mM L-glutamate	2	–dox	Xanthine	0.564
HEK	15-- 1 µM TFB-TBOA + 1 mM L-glutamate	3	–dox	Xanthine	0.6478
HEK	16-- 1 µM TFB-TBOA + 1 mM L-glutamate	4	–dox	Xanthine	1.2392
HEK	17-- 1 µM TFB-TBOA + 1 mM L-aspartate	1	–dox	Xanthine	0.4947
HEK	18-- 1 µM TFB-TBOA + 1 mM L-aspartate	2	–dox	Xanthine	0.5428
HEK	19-- 1 µM TFB-TBOA + 1 mM L-aspartate	3	–dox	Xanthine	0.6026
HEK	20-- 1 µM TFB-TBOA + 1 mM L-aspartate	4	–dox	Xanthine	0.4421
HEK	21-- Vehicle (PBS)	1	+dox	Xanthine	0.349
HEK	22-- Vehicle (PBS)	2	+dox	Xanthine	0.2518
HEK	23-- Vehicle (PBS)	3	+dox	Xanthine	0.3241
HEK	24-- Vehicle (PBS)	4	+dox	Xanthine	0.3148
HEK	25-- 1 mM L-glutamate	1	+dox	Xanthine	0.4617
HEK	26-- 1 mM L-glutamate	2	+dox	Xanthine	0.5314
HEK	27-- 1 mM L-glutamate	3	+dox	Xanthine	0.5696
HEK	28-- 1 mM L-glutamate	4	+dox	Xanthine	0.4828
HEK	29-- 1 mM L-aspartate	1	+dox	Xanthine	0.4854
HEK	30-- 1 mM L-aspartate	2	+dox	Xanthine	0.5225
HEK	31-- 1 mM L-aspartate	3	+dox	Xanthine	0.7272
HEK	32-- 1 mM L-aspartate	4	+dox	Xanthine	0.5625
HEK	33-- 1 µM TFB-TBOA + 1 mM L-glutamate	1	+dox	Xanthine	0.3103
HEK	34-- 1 µM TFB-TBOA + 1 mM L-glutamate	2	+dox	Xanthine	0.4674
HEK	35-- 1 µM TFB-TBOA + 1 mM L-glutamate	3	+dox	Xanthine	0.493
HEK	36-- 1 µM TFB-TBOA + 1 mM L-glutamate	4	+dox	Xanthine	0.4361
HEK	37-- 1 µM TFB-TBOA + 1 mM L-aspartate	1	+dox	Xanthine	0.3798
HEK	38-- 1 µM TFB-TBOA + 1 mM L-aspartate	2	+dox	Xanthine	0.5857
HEK	39-- 1 µM TFB-TBOA + 1 mM L-aspartate	3	+dox	Xanthine	0.4468
HEK	40-- 1 µM TFB-TBOA + 1 mM L-aspartate	4	+dox	Xanthine	0.4587
HEK	1-- Vehicle (PBS)	1	–dox	Isoleucine	39.8838
HEK	2-- Vehicle (PBS)	2	–dox	Isoleucine	58.7867
HEK	3-- Vehicle (PBS)	3	–dox	Isoleucine	41.4282
HEK	4-- Vehicle (PBS)	4	–dox	Isoleucine	42.6358
HEK	5-- 1 mM L-glutamate	1	–dox	Isoleucine	43.404
HEK	6-- 1 mM L-glutamate	2	–dox	Isoleucine	41.8879
HEK	7-- 1 mM L-glutamate	3	–dox	Isoleucine	51.3896
HEK	8-- 1 mM L-glutamate	4	–dox	Isoleucine	52.5321
HEK	9-- 1 mM L-aspartate	1	–dox	Isoleucine	54.5989
HEK	10-- 1 mM L-aspartate	2	–dox	Isoleucine	52.745
HEK	11-- 1 mM L-aspartate	3	–dox	Isoleucine	91.7012
HEK	12-- 1 mM L-aspartate	4	–dox	Isoleucine	96.1426
HEK	13-- 1 µM TFB-TBOA + 1 mM L-glutamate	1	–dox	Isoleucine	60.2649
HEK	14-- 1 µM TFB-TBOA + 1 mM L-glutamate	2	–dox	Isoleucine	54.0307
HEK	15-- 1 µM TFB-TBOA + 1 mM L-glutamate	3	–dox	Isoleucine	58.1772
HEK	16-- 1 µM TFB-TBOA + 1 mM L-glutamate	4	–dox	Isoleucine	103.981
HEK	17-- 1 µM TFB-TBOA + 1 mM L-aspartate	1	–dox	Isoleucine	48.1581
HEK	18-- 1 µM TFB-TBOA + 1 mM L-aspartate	2	–dox	Isoleucine	47.5913
HEK	19-- 1 µM TFB-TBOA + 1 mM L-aspartate	3	–dox	Isoleucine	52.5548
HEK	20-- 1 µM TFB-TBOA + 1 mM L-aspartate	4	–dox	Isoleucine	46.8127
HEK	21-- Vehicle (PBS)	1	+dox	Isoleucine	42.6416
HEK	22-- Vehicle (PBS)	2	+dox	Isoleucine	26.3786
HEK	23-- Vehicle (PBS)	3	+dox	Isoleucine	41.5477
HEK	24-- Vehicle (PBS)	4	+dox	Isoleucine	32.6931
HEK	25-- 1 mM L-glutamate	1	+dox	Isoleucine	50.3834
HEK	26-- 1 mM L-glutamate	2	+dox	Isoleucine	57.2991
HEK	27-- 1 mM L-glutamate	3	+dox	Isoleucine	67.7231
HEK	28-- 1 mM L-glutamate	4	+dox	Isoleucine	61.3688
HEK	29-- 1 mM L-aspartate	1	+dox	Isoleucine	57.8791
HEK	30-- 1 mM L-aspartate	2	+dox	Isoleucine	54.6122
HEK	31-- 1 mM L-aspartate	3	+dox	Isoleucine	79.2764
HEK	32-- 1 mM L-aspartate	4	+dox	Isoleucine	58.2075
HEK	33-- 1 µM TFB-TBOA + 1 mM L-glutamate	1	+dox	Isoleucine	32.0837
HEK	34-- 1 µM TFB-TBOA + 1 mM L-glutamate	2	+dox	Isoleucine	47.5869
HEK	35-- 1 µM TFB-TBOA + 1 mM L-glutamate	3	+dox	Isoleucine	44.3378
HEK	36-- 1 µM TFB-TBOA + 1 mM L-glutamate	4	+dox	Isoleucine	46.5429
HEK	37-- 1 µM TFB-TBOA + 1 mM L-aspartate	1	+dox	Isoleucine	43.1528
HEK	38-- 1 µM TFB-TBOA + 1 mM L-aspartate	2	+dox	Isoleucine	52.6832
HEK	39-- 1 µM TFB-TBOA + 1 mM L-aspartate	3	+dox	Isoleucine	39.7991
HEK	40-- 1 µM TFB-TBOA + 1 mM L-aspartate	4	+dox	Isoleucine	41.7336
HEK	1-- Vehicle (PBS)	1	–dox	Tyrosine	28.3644
HEK	2-- Vehicle (PBS)	2	–dox	Tyrosine	30.9363
HEK	3-- Vehicle (PBS)	3	–dox	Tyrosine	34.1219
HEK	4-- Vehicle (PBS)	4	–dox	Tyrosine	31.8497
HEK	5-- 1 mM L-glutamate	1	–dox	Tyrosine	27.7649
HEK	6-- 1 mM L-glutamate	2	–dox	Tyrosine	31.9903
HEK	7-- 1 mM L-glutamate	3	–dox	Tyrosine	27.8219
HEK	8-- 1 mM L-glutamate	4	–dox	Tyrosine	30.726
HEK	9-- 1 mM L-aspartate	1	–dox	Tyrosine	32.7118
HEK	10-- 1 mM L-aspartate	2	–dox	Tyrosine	37.7436
HEK	11-- 1 mM L-aspartate	3	–dox	Tyrosine	46.9061
HEK	12-- 1 mM L-aspartate	4	–dox	Tyrosine	59.835
HEK	13-- 1 µM TFB-TBOA + 1 mM L-glutamate	1	–dox	Tyrosine	40.7672
HEK	14-- 1 µM TFB-TBOA + 1 mM L-glutamate	2	–dox	Tyrosine	40.6088
HEK	15-- 1 µM TFB-TBOA + 1 mM L-glutamate	3	–dox	Tyrosine	38.7653
HEK	16-- 1 µM TFB-TBOA + 1 mM L-glutamate	4	–dox	Tyrosine	57.0942
HEK	17-- 1 µM TFB-TBOA + 1 mM L-aspartate	1	–dox	Tyrosine	32.9744
HEK	18-- 1 µM TFB-TBOA + 1 mM L-aspartate	2	–dox	Tyrosine	41.868
HEK	19-- 1 µM TFB-TBOA + 1 mM L-aspartate	3	–dox	Tyrosine	41.1834
HEK	20-- 1 µM TFB-TBOA + 1 mM L-aspartate	4	–dox	Tyrosine	34.0238
HEK	21-- Vehicle (PBS)	1	+dox	Tyrosine	33.876
HEK	22-- Vehicle (PBS)	2	+dox	Tyrosine	27.394
HEK	23-- Vehicle (PBS)	3	+dox	Tyrosine	31.3695
HEK	24-- Vehicle (PBS)	4	+dox	Tyrosine	25.0708
HEK	25-- 1 mM L-glutamate	1	+dox	Tyrosine	31.3038
HEK	26-- 1 mM L-glutamate	2	+dox	Tyrosine	36.5946
HEK	27-- 1 mM L-glutamate	3	+dox	Tyrosine	36.4329
HEK	28-- 1 mM L-glutamate	4	+dox	Tyrosine	37.2815
HEK	29-- 1 mM L-aspartate	1	+dox	Tyrosine	41.0604
HEK	30-- 1 mM L-aspartate	2	+dox	Tyrosine	41.7725
HEK	31-- 1 mM L-aspartate	3	+dox	Tyrosine	48.1542
HEK	32-- 1 mM L-aspartate	4	+dox	Tyrosine	41.0528
HEK	33-- 1 µM TFB-TBOA + 1 mM L-glutamate	1	+dox	Tyrosine	29.2215
HEK	34-- 1 µM TFB-TBOA + 1 mM L-glutamate	2	+dox	Tyrosine	35.1913
HEK	35-- 1 µM TFB-TBOA + 1 mM L-glutamate	3	+dox	Tyrosine	31.7002
HEK	36-- 1 µM TFB-TBOA + 1 mM L-glutamate	4	+dox	Tyrosine	36.8279
HEK	37-- 1 µM TFB-TBOA + 1 mM L-aspartate	1	+dox	Tyrosine	28.1595
HEK	38-- 1 µM TFB-TBOA + 1 mM L-aspartate	2	+dox	Tyrosine	31.3792
HEK	39-- 1 µM TFB-TBOA + 1 mM L-aspartate	3	+dox	Tyrosine	32.5035
HEK	40-- 1 µM TFB-TBOA + 1 mM L-aspartate	4	+dox	Tyrosine	36.7594
HEK	1-- Vehicle (PBS)	1	–dox	Uridine	0.0193
HEK	2-- Vehicle (PBS)	2	–dox	Uridine	0.0287
HEK	3-- Vehicle (PBS)	3	–dox	Uridine	0.028
HEK	4-- Vehicle (PBS)	4	–dox	Uridine	0.0427
HEK	5-- 1 mM L-glutamate	1	–dox	Uridine	0.0291
HEK	6-- 1 mM L-glutamate	2	–dox	Uridine	0.0273
HEK	7-- 1 mM L-glutamate	3	–dox	Uridine	0.0257
HEK	8-- 1 mM L-glutamate	4	–dox	Uridine	0.0165
HEK	9-- 1 mM L-aspartate	1	–dox	Uridine	0.054
HEK	10-- 1 mM L-aspartate	2	–dox	Uridine	0.0577
HEK	11-- 1 mM L-aspartate	3	–dox	Uridine	0.0683
HEK	12-- 1 mM L-aspartate	4	–dox	Uridine	0.0268
HEK	13-- 1 µM TFB-TBOA + 1 mM L-glutamate	1	–dox	Uridine	0.0446
HEK	14-- 1 µM TFB-TBOA + 1 mM L-glutamate	2	–dox	Uridine	0.0339
HEK	15-- 1 µM TFB-TBOA + 1 mM L-glutamate	3	–dox	Uridine	0.0259
HEK	16-- 1 µM TFB-TBOA + 1 mM L-glutamate	4	–dox	Uridine	0.0819
HEK	17-- 1 µM TFB-TBOA + 1 mM L-aspartate	1	–dox	Uridine	0.0547
HEK	18-- 1 µM TFB-TBOA + 1 mM L-aspartate	2	–dox	Uridine	0.0145
HEK	19-- 1 µM TFB-TBOA + 1 mM L-aspartate	3	–dox	Uridine	0.0248
HEK	20-- 1 µM TFB-TBOA + 1 mM L-aspartate	4	–dox	Uridine	0.0212
HEK	21-- Vehicle (PBS)	1	+dox	Uridine	0.0263
HEK	22-- Vehicle (PBS)	2	+dox	Uridine	0.0261
HEK	23-- Vehicle (PBS)	3	+dox	Uridine	0.0207
HEK	24-- Vehicle (PBS)	4	+dox	Uridine	0.0202
HEK	25-- 1 mM L-glutamate	1	+dox	Uridine	0.0218
HEK	26-- 1 mM L-glutamate	2	+dox	Uridine	0.0502
HEK	27-- 1 mM L-glutamate	3	+dox	Uridine	0.0348
HEK	28-- 1 mM L-glutamate	4	+dox	Uridine	0.0317
HEK	29-- 1 mM L-aspartate	1	+dox	Uridine	0.0656
HEK	30-- 1 mM L-aspartate	2	+dox	Uridine	0.0737
HEK	31-- 1 mM L-aspartate	3	+dox	Uridine	0.0771
HEK	32-- 1 mM L-aspartate	4	+dox	Uridine	0.0416
HEK	33-- 1 µM TFB-TBOA + 1 mM L-glutamate	1	+dox	Uridine	0.022
HEK	34-- 1 µM TFB-TBOA + 1 mM L-glutamate	2	+dox	Uridine	0.0259
HEK	35-- 1 µM TFB-TBOA + 1 mM L-glutamate	3	+dox	Uridine	0.0181
HEK	36-- 1 µM TFB-TBOA + 1 mM L-glutamate	4	+dox	Uridine	0.0174
HEK	37-- 1 µM TFB-TBOA + 1 mM L-aspartate	1	+dox	Uridine	0.0155
HEK	38-- 1 µM TFB-TBOA + 1 mM L-aspartate	2	+dox	Uridine	0.0206
HEK	39-- 1 µM TFB-TBOA + 1 mM L-aspartate	3	+dox	Uridine	0.0258
HEK	40-- 1 µM TFB-TBOA + 1 mM L-aspartate	4	+dox	Uridine	0.0317
HEK	16-- 1 µM TFB-TBOA + 1 mM L-glutamate	4	–dox	AICAR	0
HEK	1-- Vehicle (PBS)	1	–dox	Leucine	54.5981
HEK	2-- Vehicle (PBS)	2	–dox	Leucine	51.7569
HEK	3-- Vehicle (PBS)	3	–dox	Leucine	62.2932
HEK	4-- Vehicle (PBS)	4	–dox	Leucine	49.7267
HEK	5-- 1 mM L-glutamate	1	–dox	Leucine	54.9142
HEK	6-- 1 mM L-glutamate	2	–dox	Leucine	58.2109
HEK	7-- 1 mM L-glutamate	3	–dox	Leucine	48.3655
HEK	8-- 1 mM L-glutamate	4	–dox	Leucine	83.9625
HEK	9-- 1 mM L-aspartate	1	–dox	Leucine	69.3293
HEK	10-- 1 mM L-aspartate	2	–dox	Leucine	57.9136
HEK	11-- 1 mM L-aspartate	3	–dox	Leucine	113.871
HEK	12-- 1 mM L-aspartate	4	–dox	Leucine	105.146
HEK	13-- 1 µM TFB-TBOA + 1 mM L-glutamate	1	–dox	Leucine	86.4675
HEK	14-- 1 µM TFB-TBOA + 1 mM L-glutamate	2	–dox	Leucine	116.539
HEK	15-- 1 µM TFB-TBOA + 1 mM L-glutamate	3	–dox	Leucine	69.7435
HEK	16-- 1 µM TFB-TBOA + 1 mM L-glutamate	4	–dox	Leucine	121.718
HEK	17-- 1 µM TFB-TBOA + 1 mM L-aspartate	1	–dox	Leucine	54.3176
HEK	18-- 1 µM TFB-TBOA + 1 mM L-aspartate	2	–dox	Leucine	65.3243
HEK	19-- 1 µM TFB-TBOA + 1 mM L-aspartate	3	–dox	Leucine	85.7489
HEK	20-- 1 µM TFB-TBOA + 1 mM L-aspartate	4	–dox	Leucine	68.8509
HEK	21-- Vehicle (PBS)	1	+dox	Leucine	55.056
HEK	22-- Vehicle (PBS)	2	+dox	Leucine	45.4835
HEK	23-- Vehicle (PBS)	3	+dox	Leucine	67.4517
HEK	24-- Vehicle (PBS)	4	+dox	Leucine	57.626
HEK	25-- 1 mM L-glutamate	1	+dox	Leucine	136.19
HEK	26-- 1 mM L-glutamate	2	+dox	Leucine	68.6605
HEK	27-- 1 mM L-glutamate	3	+dox	Leucine	79.3077
HEK	28-- 1 mM L-glutamate	4	+dox	Leucine	75.7918
HEK	29-- 1 mM L-aspartate	1	+dox	Leucine	89.8679
HEK	30-- 1 mM L-aspartate	2	+dox	Leucine	77.718
HEK	31-- 1 mM L-aspartate	3	+dox	Leucine	105.173
HEK	32-- 1 mM L-aspartate	4	+dox	Leucine	96.8632
HEK	33-- 1 µM TFB-TBOA + 1 mM L-glutamate	1	+dox	Leucine	58.1848
HEK	34-- 1 µM TFB-TBOA + 1 mM L-glutamate	2	+dox	Leucine	60.3142
HEK	35-- 1 µM TFB-TBOA + 1 mM L-glutamate	3	+dox	Leucine	62.4564
HEK	36-- 1 µM TFB-TBOA + 1 mM L-glutamate	4	+dox	Leucine	67.9864
HEK	37-- 1 µM TFB-TBOA + 1 mM L-aspartate	1	+dox	Leucine	60.4553
HEK	38-- 1 µM TFB-TBOA + 1 mM L-aspartate	2	+dox	Leucine	52.4187
HEK	39-- 1 µM TFB-TBOA + 1 mM L-aspartate	3	+dox	Leucine	78.1418
HEK	40-- 1 µM TFB-TBOA + 1 mM L-aspartate	4	+dox	Leucine	81.4247
HEK	1-- Vehicle (PBS)	1	–dox	Pyridoxine	0.8521
HEK	2-- Vehicle (PBS)	2	–dox	Pyridoxine	0.8406
HEK	3-- Vehicle (PBS)	3	–dox	Pyridoxine	0.9083
HEK	4-- Vehicle (PBS)	4	–dox	Pyridoxine	0.7739
HEK	5-- 1 mM L-glutamate	1	–dox	Pyridoxine	0.8404
HEK	6-- 1 mM L-glutamate	2	–dox	Pyridoxine	0.8682
HEK	7-- 1 mM L-glutamate	3	–dox	Pyridoxine	0.8012
HEK	8-- 1 mM L-glutamate	4	–dox	Pyridoxine	1.3566
HEK	9-- 1 mM L-aspartate	1	–dox	Pyridoxine	1.1188
HEK	10-- 1 mM L-aspartate	2	–dox	Pyridoxine	0.9796
HEK	11-- 1 mM L-aspartate	3	–dox	Pyridoxine	2.297
HEK	12-- 1 mM L-aspartate	4	–dox	Pyridoxine	2.4641
HEK	13-- 1 µM TFB-TBOA + 1 mM L-glutamate	1	–dox	Pyridoxine	1.4615
HEK	14-- 1 µM TFB-TBOA + 1 mM L-glutamate	2	–dox	Pyridoxine	2.2206
HEK	15-- 1 µM TFB-TBOA + 1 mM L-glutamate	3	–dox	Pyridoxine	1.3202
HEK	16-- 1 µM TFB-TBOA + 1 mM L-glutamate	4	–dox	Pyridoxine	2.7806
HEK	17-- 1 µM TFB-TBOA + 1 mM L-aspartate	1	–dox	Pyridoxine	0.976
HEK	18-- 1 µM TFB-TBOA + 1 mM L-aspartate	2	–dox	Pyridoxine	1.335
HEK	19-- 1 µM TFB-TBOA + 1 mM L-aspartate	3	–dox	Pyridoxine	1.5394
HEK	20-- 1 µM TFB-TBOA + 1 mM L-aspartate	4	–dox	Pyridoxine	1.2059
HEK	21-- Vehicle (PBS)	1	+dox	Pyridoxine	0.7734
HEK	22-- Vehicle (PBS)	2	+dox	Pyridoxine	0.7159
HEK	23-- Vehicle (PBS)	3	+dox	Pyridoxine	0.926
HEK	24-- Vehicle (PBS)	4	+dox	Pyridoxine	0.8151
HEK	25-- 1 mM L-glutamate	1	+dox	Pyridoxine	2.1868
HEK	26-- 1 mM L-glutamate	2	+dox	Pyridoxine	1.1876
HEK	27-- 1 mM L-glutamate	3	+dox	Pyridoxine	1.3771
HEK	28-- 1 mM L-glutamate	4	+dox	Pyridoxine	1.1942
HEK	29-- 1 mM L-aspartate	1	+dox	Pyridoxine	1.3405
HEK	30-- 1 mM L-aspartate	2	+dox	Pyridoxine	1.2234
HEK	31-- 1 mM L-aspartate	3	+dox	Pyridoxine	1.9271
HEK	32-- 1 mM L-aspartate	4	+dox	Pyridoxine	1.5275
HEK	33-- 1 µM TFB-TBOA + 1 mM L-glutamate	1	+dox	Pyridoxine	0.9586
HEK	34-- 1 µM TFB-TBOA + 1 mM L-glutamate	2	+dox	Pyridoxine	1.0749
HEK	35-- 1 µM TFB-TBOA + 1 mM L-glutamate	3	+dox	Pyridoxine	1.2142
HEK	36-- 1 µM TFB-TBOA + 1 mM L-glutamate	4	+dox	Pyridoxine	1.1674
HEK	37-- 1 µM TFB-TBOA + 1 mM L-aspartate	1	+dox	Pyridoxine	1.0246
HEK	38-- 1 µM TFB-TBOA + 1 mM L-aspartate	2	+dox	Pyridoxine	0.9798
HEK	39-- 1 µM TFB-TBOA + 1 mM L-aspartate	3	+dox	Pyridoxine	1.3449
HEK	40-- 1 µM TFB-TBOA + 1 mM L-aspartate	4	+dox	Pyridoxine	1.3979
HEK	1-- Vehicle (PBS)	1	–dox	Pyridoxal hydrochloride	0.0298
HEK	2-- Vehicle (PBS)	2	–dox	Pyridoxal hydrochloride	0.0656
HEK	3-- Vehicle (PBS)	3	–dox	Pyridoxal hydrochloride	0.0173
HEK	4-- Vehicle (PBS)	4	–dox	Pyridoxal hydrochloride	0.0541
HEK	5-- 1 mM L-glutamate	1	–dox	Pyridoxal hydrochloride	0.0218
HEK	6-- 1 mM L-glutamate	2	–dox	Pyridoxal hydrochloride	0.062
HEK	7-- 1 mM L-glutamate	3	–dox	Pyridoxal hydrochloride	0.0164
HEK	8-- 1 mM L-glutamate	4	–dox	Pyridoxal hydrochloride	0.043
HEK	9-- 1 mM L-aspartate	1	–dox	Pyridoxal hydrochloride	0.0269
HEK	10-- 1 mM L-aspartate	2	–dox	Pyridoxal hydrochloride	0.0331
HEK	11-- 1 mM L-aspartate	3	–dox	Pyridoxal hydrochloride	0.0862
HEK	12-- 1 mM L-aspartate	4	–dox	Pyridoxal hydrochloride	0.0949
HEK	13-- 1 µM TFB-TBOA + 1 mM L-glutamate	1	–dox	Pyridoxal hydrochloride	0.0084
HEK	14-- 1 µM TFB-TBOA + 1 mM L-glutamate	2	–dox	Pyridoxal hydrochloride	0.0086
HEK	15-- 1 µM TFB-TBOA + 1 mM L-glutamate	3	–dox	Pyridoxal hydrochloride	0.0271
HEK	16-- 1 µM TFB-TBOA + 1 mM L-glutamate	4	–dox	Pyridoxal hydrochloride	0.0439
HEK	17-- 1 µM TFB-TBOA + 1 mM L-aspartate	1	–dox	Pyridoxal hydrochloride	0.0109
HEK	18-- 1 µM TFB-TBOA + 1 mM L-aspartate	2	–dox	Pyridoxal hydrochloride	0.0343
HEK	19-- 1 µM TFB-TBOA + 1 mM L-aspartate	3	–dox	Pyridoxal hydrochloride	0.0122
HEK	20-- 1 µM TFB-TBOA + 1 mM L-aspartate	4	–dox	Pyridoxal hydrochloride	0.0228
HEK	21-- Vehicle (PBS)	1	+dox	Pyridoxal hydrochloride	0.0139
HEK	22-- Vehicle (PBS)	2	+dox	Pyridoxal hydrochloride	0.0097
HEK	23-- Vehicle (PBS)	3	+dox	Pyridoxal hydrochloride	0.029
HEK	24-- Vehicle (PBS)	4	+dox	Pyridoxal hydrochloride	0.0013
HEK	25-- 1 mM L-glutamate	1	+dox	Pyridoxal hydrochloride	0.0508
HEK	26-- 1 mM L-glutamate	2	+dox	Pyridoxal hydrochloride	0.0149
HEK	27-- 1 mM L-glutamate	3	+dox	Pyridoxal hydrochloride	0.0421
HEK	28-- 1 mM L-glutamate	4	+dox	Pyridoxal hydrochloride	0.0165
HEK	29-- 1 mM L-aspartate	1	+dox	Pyridoxal hydrochloride	0.0077
HEK	30-- 1 mM L-aspartate	2	+dox	Pyridoxal hydrochloride	0.0228
HEK	31-- 1 mM L-aspartate	3	+dox	Pyridoxal hydrochloride	0.0132
HEK	32-- 1 mM L-aspartate	4	+dox	Pyridoxal hydrochloride	0.0145
HEK	33-- 1 µM TFB-TBOA + 1 mM L-glutamate	1	+dox	Pyridoxal hydrochloride	0
HEK	34-- 1 µM TFB-TBOA + 1 mM L-glutamate	2	+dox	Pyridoxal hydrochloride	0.0046
HEK	35-- 1 µM TFB-TBOA + 1 mM L-glutamate	3	+dox	Pyridoxal hydrochloride	0.0081
HEK	36-- 1 µM TFB-TBOA + 1 mM L-glutamate	4	+dox	Pyridoxal hydrochloride	0.0055
HEK	37-- 1 µM TFB-TBOA + 1 mM L-aspartate	1	+dox	Pyridoxal hydrochloride	0
HEK	38-- 1 µM TFB-TBOA + 1 mM L-aspartate	2	+dox	Pyridoxal hydrochloride	0.0053
HEK	39-- 1 µM TFB-TBOA + 1 mM L-aspartate	3	+dox	Pyridoxal hydrochloride	0.003
HEK	40-- 1 µM TFB-TBOA + 1 mM L-aspartate	4	+dox	Pyridoxal hydrochloride	0.0359
HEK	1-- Vehicle (PBS)	1	–dox	Deoxyuridine	0.0109
HEK	2-- Vehicle (PBS)	2	–dox	Deoxyuridine	0.0125
HEK	3-- Vehicle (PBS)	3	–dox	Deoxyuridine	0.0116
HEK	4-- Vehicle (PBS)	4	–dox	Deoxyuridine	0.0268
HEK	5-- 1 mM L-glutamate	1	–dox	Deoxyuridine	0.0103
HEK	6-- 1 mM L-glutamate	2	–dox	Deoxyuridine	0.0154
HEK	7-- 1 mM L-glutamate	3	–dox	Deoxyuridine	0.0151
HEK	8-- 1 mM L-glutamate	4	–dox	Deoxyuridine	0.0205
HEK	9-- 1 mM L-aspartate	1	–dox	Deoxyuridine	0.0172
HEK	10-- 1 mM L-aspartate	2	–dox	Deoxyuridine	0.0339
HEK	11-- 1 mM L-aspartate	3	–dox	Deoxyuridine	0.0457
HEK	12-- 1 mM L-aspartate	4	–dox	Deoxyuridine	0.0398
HEK	13-- 1 µM TFB-TBOA + 1 mM L-glutamate	1	–dox	Deoxyuridine	0.0442
HEK	14-- 1 µM TFB-TBOA + 1 mM L-glutamate	2	–dox	Deoxyuridine	0.0386
HEK	15-- 1 µM TFB-TBOA + 1 mM L-glutamate	3	–dox	Deoxyuridine	0.0258
HEK	16-- 1 µM TFB-TBOA + 1 mM L-glutamate	4	–dox	Deoxyuridine	0.0855
HEK	17-- 1 µM TFB-TBOA + 1 mM L-aspartate	1	–dox	Deoxyuridine	0.0373
HEK	18-- 1 µM TFB-TBOA + 1 mM L-aspartate	2	–dox	Deoxyuridine	0.0176
HEK	19-- 1 µM TFB-TBOA + 1 mM L-aspartate	3	–dox	Deoxyuridine	0.0254
HEK	20-- 1 µM TFB-TBOA + 1 mM L-aspartate	4	–dox	Deoxyuridine	0.0237
HEK	21-- Vehicle (PBS)	1	+dox	Deoxyuridine	0.0121
HEK	22-- Vehicle (PBS)	2	+dox	Deoxyuridine	0.0095
HEK	23-- Vehicle (PBS)	3	+dox	Deoxyuridine	0.022
HEK	24-- Vehicle (PBS)	4	+dox	Deoxyuridine	0.0131
HEK	25-- 1 mM L-glutamate	1	+dox	Deoxyuridine	0.0151
HEK	26-- 1 mM L-glutamate	2	+dox	Deoxyuridine	0.0151
HEK	27-- 1 mM L-glutamate	3	+dox	Deoxyuridine	0.0213
HEK	28-- 1 mM L-glutamate	4	+dox	Deoxyuridine	0.0285
HEK	29-- 1 mM L-aspartate	1	+dox	Deoxyuridine	0.0208
HEK	30-- 1 mM L-aspartate	2	+dox	Deoxyuridine	0.0254
HEK	31-- 1 mM L-aspartate	3	+dox	Deoxyuridine	0.0428
HEK	32-- 1 mM L-aspartate	4	+dox	Deoxyuridine	0.0272
HEK	33-- 1 µM TFB-TBOA + 1 mM L-glutamate	1	+dox	Deoxyuridine	0.0185
HEK	34-- 1 µM TFB-TBOA + 1 mM L-glutamate	2	+dox	Deoxyuridine	0.043
HEK	35-- 1 µM TFB-TBOA + 1 mM L-glutamate	3	+dox	Deoxyuridine	0.0247
HEK	36-- 1 µM TFB-TBOA + 1 mM L-glutamate	4	+dox	Deoxyuridine	0.0167
HEK	37-- 1 µM TFB-TBOA + 1 mM L-aspartate	1	+dox	Deoxyuridine	0.018
HEK	38-- 1 µM TFB-TBOA + 1 mM L-aspartate	2	+dox	Deoxyuridine	0.0116
HEK	39-- 1 µM TFB-TBOA + 1 mM L-aspartate	3	+dox	Deoxyuridine	0.0313
HEK	40-- 1 µM TFB-TBOA + 1 mM L-aspartate	4	+dox	Deoxyuridine	0.0355
HEK	2-- Vehicle (PBS)	2	–dox	Thymine	0.0087
HEK	8-- 1 mM L-glutamate	4	–dox	Thymine	0.0065
HEK	9-- 1 mM L-aspartate	1	–dox	Thymine	0.0051
HEK	11-- 1 mM L-aspartate	3	–dox	Thymine	0.0087
HEK	14-- 1 µM TFB-TBOA + 1 mM L-glutamate	2	–dox	Thymine	0.004
HEK	15-- 1 µM TFB-TBOA + 1 mM L-glutamate	3	–dox	Thymine	0.0053
HEK	16-- 1 µM TFB-TBOA + 1 mM L-glutamate	4	–dox	Thymine	0.0073
HEK	17-- 1 µM TFB-TBOA + 1 mM L-aspartate	1	–dox	Thymine	0.0054
HEK	19-- 1 µM TFB-TBOA + 1 mM L-aspartate	3	–dox	Thymine	0.0044
HEK	27-- 1 mM L-glutamate	3	+dox	Thymine	0.0064
HEK	31-- 1 mM L-aspartate	3	+dox	Thymine	0.0048
HEK	32-- 1 mM L-aspartate	4	+dox	Thymine	0.0043
HEK	33-- 1 µM TFB-TBOA + 1 mM L-glutamate	1	+dox	Thymine	0.0039
HEK	34-- 1 µM TFB-TBOA + 1 mM L-glutamate	2	+dox	Thymine	0.0038
HEK	1-- Vehicle (PBS)	1	–dox	Adenine	0.0078
HEK	2-- Vehicle (PBS)	2	–dox	Adenine	0.0069
HEK	3-- Vehicle (PBS)	3	–dox	Adenine	0.0068
HEK	4-- Vehicle (PBS)	4	–dox	Adenine	0.0074
HEK	5-- 1 mM L-glutamate	1	–dox	Adenine	0.0087
HEK	6-- 1 mM L-glutamate	2	–dox	Adenine	0.0082
HEK	7-- 1 mM L-glutamate	3	–dox	Adenine	0.0075
HEK	8-- 1 mM L-glutamate	4	–dox	Adenine	0.0093
HEK	9-- 1 mM L-aspartate	1	–dox	Adenine	0.0066
HEK	10-- 1 mM L-aspartate	2	–dox	Adenine	0.0083
HEK	11-- 1 mM L-aspartate	3	–dox	Adenine	0.0052
HEK	12-- 1 mM L-aspartate	4	–dox	Adenine	0.0059
HEK	13-- 1 µM TFB-TBOA + 1 mM L-glutamate	1	–dox	Adenine	0.0087
HEK	14-- 1 µM TFB-TBOA + 1 mM L-glutamate	2	–dox	Adenine	0.0066
HEK	15-- 1 µM TFB-TBOA + 1 mM L-glutamate	3	–dox	Adenine	0.0075
HEK	16-- 1 µM TFB-TBOA + 1 mM L-glutamate	4	–dox	Adenine	0.0062
HEK	17-- 1 µM TFB-TBOA + 1 mM L-aspartate	1	–dox	Adenine	0.0083
HEK	18-- 1 µM TFB-TBOA + 1 mM L-aspartate	2	–dox	Adenine	0.0065
HEK	19-- 1 µM TFB-TBOA + 1 mM L-aspartate	3	–dox	Adenine	0.0121
HEK	20-- 1 µM TFB-TBOA + 1 mM L-aspartate	4	–dox	Adenine	0.0071
HEK	21-- Vehicle (PBS)	1	+dox	Adenine	0.0067
HEK	22-- Vehicle (PBS)	2	+dox	Adenine	0.0099
HEK	23-- Vehicle (PBS)	3	+dox	Adenine	0.0083
HEK	24-- Vehicle (PBS)	4	+dox	Adenine	0.009
HEK	25-- 1 mM L-glutamate	1	+dox	Adenine	0.0089
HEK	26-- 1 mM L-glutamate	2	+dox	Adenine	0.0117
HEK	27-- 1 mM L-glutamate	3	+dox	Adenine	0.0092
HEK	28-- 1 mM L-glutamate	4	+dox	Adenine	0.01
HEK	29-- 1 mM L-aspartate	1	+dox	Adenine	0.0085
HEK	30-- 1 mM L-aspartate	2	+dox	Adenine	0.009
HEK	31-- 1 mM L-aspartate	3	+dox	Adenine	0.0077
HEK	32-- 1 mM L-aspartate	4	+dox	Adenine	0.0104
HEK	33-- 1 µM TFB-TBOA + 1 mM L-glutamate	1	+dox	Adenine	0.0117
HEK	34-- 1 µM TFB-TBOA + 1 mM L-glutamate	2	+dox	Adenine	0.0098
HEK	35-- 1 µM TFB-TBOA + 1 mM L-glutamate	3	+dox	Adenine	0.0091
HEK	36-- 1 µM TFB-TBOA + 1 mM L-glutamate	4	+dox	Adenine	0.0141
HEK	37-- 1 µM TFB-TBOA + 1 mM L-aspartate	1	+dox	Adenine	0.0124
HEK	38-- 1 µM TFB-TBOA + 1 mM L-aspartate	2	+dox	Adenine	0.0108
HEK	39-- 1 µM TFB-TBOA + 1 mM L-aspartate	3	+dox	Adenine	0.0084
HEK	40-- 1 µM TFB-TBOA + 1 mM L-aspartate	4	+dox	Adenine	0.0114
HEK	8-- 1 mM L-glutamate	4	–dox	Mevalonolactone	0
HEK	10-- 1 mM L-aspartate	2	–dox	Mevalonolactone	0
HEK	14-- 1 µM TFB-TBOA + 1 mM L-glutamate	2	–dox	Mevalonolactone	0
HEK	2-- Vehicle (PBS)	2	–dox	Inosine	0
HEK	3-- Vehicle (PBS)	3	–dox	Inosine	0
HEK	4-- Vehicle (PBS)	4	–dox	Inosine	0
HEK	5-- 1 mM L-glutamate	1	–dox	Inosine	0
HEK	6-- 1 mM L-glutamate	2	–dox	Inosine	0
HEK	7-- 1 mM L-glutamate	3	–dox	Inosine	0
HEK	8-- 1 mM L-glutamate	4	–dox	Inosine	0
HEK	9-- 1 mM L-aspartate	1	–dox	Inosine	0
HEK	10-- 1 mM L-aspartate	2	–dox	Inosine	0
HEK	11-- 1 mM L-aspartate	3	–dox	Inosine	0
HEK	12-- 1 mM L-aspartate	4	–dox	Inosine	0
HEK	13-- 1 µM TFB-TBOA + 1 mM L-glutamate	1	–dox	Inosine	0
HEK	15-- 1 µM TFB-TBOA + 1 mM L-glutamate	3	–dox	Inosine	0
HEK	16-- 1 µM TFB-TBOA + 1 mM L-glutamate	4	–dox	Inosine	0
HEK	17-- 1 µM TFB-TBOA + 1 mM L-aspartate	1	–dox	Inosine	0
HEK	18-- 1 µM TFB-TBOA + 1 mM L-aspartate	2	–dox	Inosine	0
HEK	19-- 1 µM TFB-TBOA + 1 mM L-aspartate	3	–dox	Inosine	0
HEK	20-- 1 µM TFB-TBOA + 1 mM L-aspartate	4	–dox	Inosine	0
HEK	21-- Vehicle (PBS)	1	+dox	Inosine	0
HEK	22-- Vehicle (PBS)	2	+dox	Inosine	0
HEK	23-- Vehicle (PBS)	3	+dox	Inosine	0
HEK	24-- Vehicle (PBS)	4	+dox	Inosine	0
HEK	25-- 1 mM L-glutamate	1	+dox	Inosine	0
HEK	26-- 1 mM L-glutamate	2	+dox	Inosine	0
HEK	27-- 1 mM L-glutamate	3	+dox	Inosine	0
HEK	28-- 1 mM L-glutamate	4	+dox	Inosine	0
HEK	29-- 1 mM L-aspartate	1	+dox	Inosine	0
HEK	30-- 1 mM L-aspartate	2	+dox	Inosine	0
HEK	31-- 1 mM L-aspartate	3	+dox	Inosine	0
HEK	32-- 1 mM L-aspartate	4	+dox	Inosine	0
HEK	33-- 1 µM TFB-TBOA + 1 mM L-glutamate	1	+dox	Inosine	0
HEK	34-- 1 µM TFB-TBOA + 1 mM L-glutamate	2	+dox	Inosine	0
HEK	35-- 1 µM TFB-TBOA + 1 mM L-glutamate	3	+dox	Inosine	0
HEK	36-- 1 µM TFB-TBOA + 1 mM L-glutamate	4	+dox	Inosine	0
HEK	37-- 1 µM TFB-TBOA + 1 mM L-aspartate	1	+dox	Inosine	0
HEK	38-- 1 µM TFB-TBOA + 1 mM L-aspartate	2	+dox	Inosine	0
HEK	39-- 1 µM TFB-TBOA + 1 mM L-aspartate	3	+dox	Inosine	0
HEK	40-- 1 µM TFB-TBOA + 1 mM L-aspartate	4	+dox	Inosine	0
HEK	1-- Vehicle (PBS)	1	–dox	Butyrylcarnitine	0.8832
HEK	2-- Vehicle (PBS)	2	–dox	Butyrylcarnitine	0.5752
HEK	3-- Vehicle (PBS)	3	–dox	Butyrylcarnitine	0.619
HEK	4-- Vehicle (PBS)	4	–dox	Butyrylcarnitine	0.6244
HEK	5-- 1 mM L-glutamate	1	–dox	Butyrylcarnitine	0.5205
HEK	6-- 1 mM L-glutamate	2	–dox	Butyrylcarnitine	0.7102
HEK	7-- 1 mM L-glutamate	3	–dox	Butyrylcarnitine	0.678
HEK	8-- 1 mM L-glutamate	4	–dox	Butyrylcarnitine	0.6571
HEK	9-- 1 mM L-aspartate	1	–dox	Butyrylcarnitine	0.7815
HEK	10-- 1 mM L-aspartate	2	–dox	Butyrylcarnitine	0.6514
HEK	11-- 1 mM L-aspartate	3	–dox	Butyrylcarnitine	0.9828
HEK	12-- 1 mM L-aspartate	4	–dox	Butyrylcarnitine	0.7331
HEK	13-- 1 µM TFB-TBOA + 1 mM L-glutamate	1	–dox	Butyrylcarnitine	0.9566
HEK	14-- 1 µM TFB-TBOA + 1 mM L-glutamate	2	–dox	Butyrylcarnitine	0.6264
HEK	15-- 1 µM TFB-TBOA + 1 mM L-glutamate	3	–dox	Butyrylcarnitine	0.6428
HEK	16-- 1 µM TFB-TBOA + 1 mM L-glutamate	4	–dox	Butyrylcarnitine	0.7142
HEK	17-- 1 µM TFB-TBOA + 1 mM L-aspartate	1	–dox	Butyrylcarnitine	0.4905
HEK	18-- 1 µM TFB-TBOA + 1 mM L-aspartate	2	–dox	Butyrylcarnitine	0.6356
HEK	19-- 1 µM TFB-TBOA + 1 mM L-aspartate	3	–dox	Butyrylcarnitine	0.9772
HEK	20-- 1 µM TFB-TBOA + 1 mM L-aspartate	4	–dox	Butyrylcarnitine	0.6599
HEK	21-- Vehicle (PBS)	1	+dox	Butyrylcarnitine	0.6351
HEK	22-- Vehicle (PBS)	2	+dox	Butyrylcarnitine	0.6281
HEK	23-- Vehicle (PBS)	3	+dox	Butyrylcarnitine	0.7311
HEK	24-- Vehicle (PBS)	4	+dox	Butyrylcarnitine	0.6417
HEK	25-- 1 mM L-glutamate	1	+dox	Butyrylcarnitine	0.769
HEK	26-- 1 mM L-glutamate	2	+dox	Butyrylcarnitine	0.6299
HEK	27-- 1 mM L-glutamate	3	+dox	Butyrylcarnitine	0.5824
HEK	28-- 1 mM L-glutamate	4	+dox	Butyrylcarnitine	1.0489
HEK	29-- 1 mM L-aspartate	1	+dox	Butyrylcarnitine	0.5395
HEK	30-- 1 mM L-aspartate	2	+dox	Butyrylcarnitine	0.814
HEK	31-- 1 mM L-aspartate	3	+dox	Butyrylcarnitine	0.6935
HEK	32-- 1 mM L-aspartate	4	+dox	Butyrylcarnitine	1.0363
HEK	33-- 1 µM TFB-TBOA + 1 mM L-glutamate	1	+dox	Butyrylcarnitine	0.5324
HEK	34-- 1 µM TFB-TBOA + 1 mM L-glutamate	2	+dox	Butyrylcarnitine	0.8385
HEK	35-- 1 µM TFB-TBOA + 1 mM L-glutamate	3	+dox	Butyrylcarnitine	0.8965
HEK	36-- 1 µM TFB-TBOA + 1 mM L-glutamate	4	+dox	Butyrylcarnitine	0.6819
HEK	37-- 1 µM TFB-TBOA + 1 mM L-aspartate	1	+dox	Butyrylcarnitine	0.7391
HEK	38-- 1 µM TFB-TBOA + 1 mM L-aspartate	2	+dox	Butyrylcarnitine	0.4664
HEK	39-- 1 µM TFB-TBOA + 1 mM L-aspartate	3	+dox	Butyrylcarnitine	0.8706
HEK	40-- 1 µM TFB-TBOA + 1 mM L-aspartate	4	+dox	Butyrylcarnitine	0.5942
HEK	1-- Vehicle (PBS)	1	–dox	Deoxyinosine	0.0447
HEK	2-- Vehicle (PBS)	2	–dox	Deoxyinosine	0.048
HEK	3-- Vehicle (PBS)	3	–dox	Deoxyinosine	0.0439
HEK	4-- Vehicle (PBS)	4	–dox	Deoxyinosine	0.0377
HEK	5-- 1 mM L-glutamate	1	–dox	Deoxyinosine	0.0433
HEK	6-- 1 mM L-glutamate	2	–dox	Deoxyinosine	0.0422
HEK	7-- 1 mM L-glutamate	3	–dox	Deoxyinosine	0.0428
HEK	8-- 1 mM L-glutamate	4	–dox	Deoxyinosine	0.0449
HEK	9-- 1 mM L-aspartate	1	–dox	Deoxyinosine	0.0429
HEK	10-- 1 mM L-aspartate	2	–dox	Deoxyinosine	0.0423
HEK	11-- 1 mM L-aspartate	3	–dox	Deoxyinosine	0.0452
HEK	12-- 1 mM L-aspartate	4	–dox	Deoxyinosine	0.0412
HEK	13-- 1 µM TFB-TBOA + 1 mM L-glutamate	1	–dox	Deoxyinosine	0.0442
HEK	14-- 1 µM TFB-TBOA + 1 mM L-glutamate	2	–dox	Deoxyinosine	0.0445
HEK	15-- 1 µM TFB-TBOA + 1 mM L-glutamate	3	–dox	Deoxyinosine	0.0368
HEK	16-- 1 µM TFB-TBOA + 1 mM L-glutamate	4	–dox	Deoxyinosine	0.0494
HEK	17-- 1 µM TFB-TBOA + 1 mM L-aspartate	1	–dox	Deoxyinosine	0.0367
HEK	18-- 1 µM TFB-TBOA + 1 mM L-aspartate	2	–dox	Deoxyinosine	0.0403
HEK	19-- 1 µM TFB-TBOA + 1 mM L-aspartate	3	–dox	Deoxyinosine	0.0434
HEK	20-- 1 µM TFB-TBOA + 1 mM L-aspartate	4	–dox	Deoxyinosine	0.0404
HEK	21-- Vehicle (PBS)	1	+dox	Deoxyinosine	0.0553
HEK	22-- Vehicle (PBS)	2	+dox	Deoxyinosine	0.0457
HEK	23-- Vehicle (PBS)	3	+dox	Deoxyinosine	0.0425
HEK	24-- Vehicle (PBS)	4	+dox	Deoxyinosine	0.0427
HEK	25-- 1 mM L-glutamate	1	+dox	Deoxyinosine	0.0449
HEK	26-- 1 mM L-glutamate	2	+dox	Deoxyinosine	0.0429
HEK	27-- 1 mM L-glutamate	3	+dox	Deoxyinosine	0.0431
HEK	28-- 1 mM L-glutamate	4	+dox	Deoxyinosine	0.0555
HEK	29-- 1 mM L-aspartate	1	+dox	Deoxyinosine	0.0381
HEK	30-- 1 mM L-aspartate	2	+dox	Deoxyinosine	0.0391
HEK	31-- 1 mM L-aspartate	3	+dox	Deoxyinosine	0.0418
HEK	32-- 1 mM L-aspartate	4	+dox	Deoxyinosine	0.0385
HEK	33-- 1 µM TFB-TBOA + 1 mM L-glutamate	1	+dox	Deoxyinosine	0.0376
HEK	34-- 1 µM TFB-TBOA + 1 mM L-glutamate	2	+dox	Deoxyinosine	0.0379
HEK	35-- 1 µM TFB-TBOA + 1 mM L-glutamate	3	+dox	Deoxyinosine	0.0432
HEK	36-- 1 µM TFB-TBOA + 1 mM L-glutamate	4	+dox	Deoxyinosine	0.0361
HEK	37-- 1 µM TFB-TBOA + 1 mM L-aspartate	1	+dox	Deoxyinosine	0.0394
HEK	38-- 1 µM TFB-TBOA + 1 mM L-aspartate	2	+dox	Deoxyinosine	0.0383
HEK	39-- 1 µM TFB-TBOA + 1 mM L-aspartate	3	+dox	Deoxyinosine	0.0385
HEK	40-- 1 µM TFB-TBOA + 1 mM L-aspartate	4	+dox	Deoxyinosine	0.0389
HEK	1-- Vehicle (PBS)	1	–dox	Guanosine	0.0113
HEK	2-- Vehicle (PBS)	2	–dox	Guanosine	0.0097
HEK	3-- Vehicle (PBS)	3	–dox	Guanosine	0.0175
HEK	4-- Vehicle (PBS)	4	–dox	Guanosine	0.0151
HEK	5-- 1 mM L-glutamate	1	–dox	Guanosine	0.0083
HEK	6-- 1 mM L-glutamate	2	–dox	Guanosine	0.0111
HEK	7-- 1 mM L-glutamate	3	–dox	Guanosine	0.0057
HEK	8-- 1 mM L-glutamate	4	–dox	Guanosine	0.0058
HEK	9-- 1 mM L-aspartate	1	–dox	Guanosine	0.0172
HEK	10-- 1 mM L-aspartate	2	–dox	Guanosine	0.0121
HEK	11-- 1 mM L-aspartate	3	–dox	Guanosine	0.0134
HEK	12-- 1 mM L-aspartate	4	–dox	Guanosine	0.0141
HEK	13-- 1 µM TFB-TBOA + 1 mM L-glutamate	1	–dox	Guanosine	0.0081
HEK	14-- 1 µM TFB-TBOA + 1 mM L-glutamate	2	–dox	Guanosine	0.0043
HEK	15-- 1 µM TFB-TBOA + 1 mM L-glutamate	3	–dox	Guanosine	0.005
HEK	16-- 1 µM TFB-TBOA + 1 mM L-glutamate	4	–dox	Guanosine	0.0153
HEK	17-- 1 µM TFB-TBOA + 1 mM L-aspartate	1	–dox	Guanosine	0.007
HEK	18-- 1 µM TFB-TBOA + 1 mM L-aspartate	2	–dox	Guanosine	0.0123
HEK	19-- 1 µM TFB-TBOA + 1 mM L-aspartate	3	–dox	Guanosine	0.0045
HEK	20-- 1 µM TFB-TBOA + 1 mM L-aspartate	4	–dox	Guanosine	0.007
HEK	21-- Vehicle (PBS)	1	+dox	Guanosine	0.016
HEK	22-- Vehicle (PBS)	2	+dox	Guanosine	0.0136
HEK	23-- Vehicle (PBS)	3	+dox	Guanosine	0.0136
HEK	24-- Vehicle (PBS)	4	+dox	Guanosine	0.0092
HEK	25-- 1 mM L-glutamate	1	+dox	Guanosine	0.0048
HEK	26-- 1 mM L-glutamate	2	+dox	Guanosine	0.0109
HEK	27-- 1 mM L-glutamate	3	+dox	Guanosine	0.0182
HEK	28-- 1 mM L-glutamate	4	+dox	Guanosine	0.007
HEK	29-- 1 mM L-aspartate	1	+dox	Guanosine	0.0136
HEK	30-- 1 mM L-aspartate	2	+dox	Guanosine	0.0051
HEK	31-- 1 mM L-aspartate	3	+dox	Guanosine	0.0086
HEK	32-- 1 mM L-aspartate	4	+dox	Guanosine	0.0057
HEK	33-- 1 µM TFB-TBOA + 1 mM L-glutamate	1	+dox	Guanosine	0.0147
HEK	34-- 1 µM TFB-TBOA + 1 mM L-glutamate	2	+dox	Guanosine	0.005
HEK	35-- 1 µM TFB-TBOA + 1 mM L-glutamate	3	+dox	Guanosine	0.0096
HEK	36-- 1 µM TFB-TBOA + 1 mM L-glutamate	4	+dox	Guanosine	0.0072
HEK	37-- 1 µM TFB-TBOA + 1 mM L-aspartate	1	+dox	Guanosine	0.0119
HEK	38-- 1 µM TFB-TBOA + 1 mM L-aspartate	2	+dox	Guanosine	0.0134
HEK	39-- 1 µM TFB-TBOA + 1 mM L-aspartate	3	+dox	Guanosine	0.0066
HEK	40-- 1 µM TFB-TBOA + 1 mM L-aspartate	4	+dox	Guanosine	0.0187
HEK	21-- Vehicle (PBS)	1	+dox	Deoxyguanosine	0.0169
HEK	1-- Vehicle (PBS)	1	–dox	Aminoadipic acid	7.2576
HEK	2-- Vehicle (PBS)	2	–dox	Aminoadipic acid	7.9605
HEK	3-- Vehicle (PBS)	3	–dox	Aminoadipic acid	7.7891
HEK	4-- Vehicle (PBS)	4	–dox	Aminoadipic acid	7.4265
HEK	5-- 1 mM L-glutamate	1	–dox	Aminoadipic acid	6.4533
HEK	6-- 1 mM L-glutamate	2	–dox	Aminoadipic acid	5.8459
HEK	7-- 1 mM L-glutamate	3	–dox	Aminoadipic acid	6.0965
HEK	8-- 1 mM L-glutamate	4	–dox	Aminoadipic acid	6.2867
HEK	9-- 1 mM L-aspartate	1	–dox	Aminoadipic acid	6.7363
HEK	10-- 1 mM L-aspartate	2	–dox	Aminoadipic acid	6.5561
HEK	11-- 1 mM L-aspartate	3	–dox	Aminoadipic acid	6.3169
HEK	12-- 1 mM L-aspartate	4	–dox	Aminoadipic acid	6.7281
HEK	13-- 1 µM TFB-TBOA + 1 mM L-glutamate	1	–dox	Aminoadipic acid	6.4775
HEK	14-- 1 µM TFB-TBOA + 1 mM L-glutamate	2	–dox	Aminoadipic acid	5.9701
HEK	15-- 1 µM TFB-TBOA + 1 mM L-glutamate	3	–dox	Aminoadipic acid	5.7656
HEK	16-- 1 µM TFB-TBOA + 1 mM L-glutamate	4	–dox	Aminoadipic acid	6.1182
HEK	17-- 1 µM TFB-TBOA + 1 mM L-aspartate	1	–dox	Aminoadipic acid	6.9592
HEK	18-- 1 µM TFB-TBOA + 1 mM L-aspartate	2	–dox	Aminoadipic acid	6.5696
HEK	19-- 1 µM TFB-TBOA + 1 mM L-aspartate	3	–dox	Aminoadipic acid	6.183
HEK	20-- 1 µM TFB-TBOA + 1 mM L-aspartate	4	–dox	Aminoadipic acid	6.8904
HEK	21-- Vehicle (PBS)	1	+dox	Aminoadipic acid	24.2738
HEK	22-- Vehicle (PBS)	2	+dox	Aminoadipic acid	23.6941
HEK	23-- Vehicle (PBS)	3	+dox	Aminoadipic acid	23.6874
HEK	24-- Vehicle (PBS)	4	+dox	Aminoadipic acid	24.1369
HEK	25-- 1 mM L-glutamate	1	+dox	Aminoadipic acid	10.0452
HEK	26-- 1 mM L-glutamate	2	+dox	Aminoadipic acid	9.508
HEK	27-- 1 mM L-glutamate	3	+dox	Aminoadipic acid	10.1025
HEK	28-- 1 mM L-glutamate	4	+dox	Aminoadipic acid	10.3525
HEK	29-- 1 mM L-aspartate	1	+dox	Aminoadipic acid	10.6942
HEK	30-- 1 mM L-aspartate	2	+dox	Aminoadipic acid	9.7692
HEK	31-- 1 mM L-aspartate	3	+dox	Aminoadipic acid	9.4204
HEK	32-- 1 mM L-aspartate	4	+dox	Aminoadipic acid	10.282
[truncated: 3,722 more rows]
