# Supplementary material for: Impedance-Based Phenotypic Readout of Transporter Function: A Case for Glutamate Transporters
Source: Front Pharmacol. 2022 May 23;13:872335. doi: 10.3389/fphar.2022.872335 (PMC9169222; doi:10.3389/fphar.2022.872335)
Supplement: Supplementary file 2 [file DataSheet2.ZIP]

Archive with 4 entries (4 files):
- S5A - vehicle + vehicle.avi
- S5B - vehicle + l-glu.avi
- S5C - ouabain + vehicle.avi
- S5D - ouabain + l-glu.avi
